# Supplementary material for: Longitudinal analysis of exposure to a low concentration of oxytetracycline on the zebrafish gut microbiome
Source: Front Microbiol. 2022 Sep 22;13:985065. doi: 10.3389/fmicb.2022.985065 (PMC9536460; doi:10.3389/fmicb.2022.985065)
Supplement: Supplementary file 2 [file Data_Sheet_2.XLSX]

## Sheet: Description
List of Supplementary Tables
Table 1:	Metadata of the zebrafish gut microbiome samples
Table 2:	Relative abundances of microbial taxa at species level in the zebrafish gut microbiome
Table 3:	Species correlations, P values and FDR-corrected P values in the OTC exposure group
Table 4:	Species correlations, P values and FDR-corrected P values in the control group
Table 5:	RPKM values of the identified antibiotic resistance genes from the zebrafish gut microbiome
Table 6:	RPKM values of the annotated KEGG pathways from the control and antibiotic exposed samples
Table 7:	List of genes involved in Phospholipid biosynthesis and degradation

## Sheet: Table 1
SampleID	Sampling Timepoint	Group	Subgroup
GB2009HLHL01	0	Control	Control1
GB2009HLHL02	0	Control	Control1
GB2009HLHL03	0	Control	Control1
GB2009HLHL04	0	OTC	OTC1
GB2009HLHL05	0	OTC	OTC1
GB2009HLHL06	0	OTC	OTC1
GB2009HLHL07	3	Control	Control2
GB2009HLHL08	3	Control	Control2
GB2009HLHL09	3	Control	Control2
GB2009HLHL10	3	OTC	OTC2
GB2009HLHL11	3	OTC	OTC2
GB2009HLHL12	3	OTC	OTC2
GB2009HLHL13	6	Control	Control3
GB2009HLHL14	6	Control	Control3
GB2009HLHL15	6	Control	Control3
GB2009HLHL16	6	OTC	OTC3
GB2009HLHL17	6	OTC	OTC3
GB2009HLHL18	6	OTC	OTC3
GB2009HLHL25	12	Control	Control5
GB2009HLHL26	12	Control	Control5
GB2009HLHL27	12	Control	Control5
GB2009HLHL28	12	OTC	OTC5
GB2009HLHL29	12	OTC	OTC5
GB2009HLHL30	12	OTC	OTC5
GB2009HLHL31	18	Control	Control6
GB2009HLHL32	18	Control	Control6
GB2009HLHL33	18	Control	Control6
GB2009HLHL34	18	OTC	OTC6
GB2009HLHL35	18	OTC	OTC6
GB2009HLHL36	18	OTC	OTC6
GB2009HLHL37	24	Control	Control7
GB2009HLHL38	24	Control	Control7
GB2009HLHL39	24	Control	Control7
GB2009HLHL40	24	OTC	OTC7
GB2009HLHL41	24	OTC	OTC7
GB2009HLHL42	24	OTC	OTC7
GB2009HLHL43	30	Control	Control7
GB2009HLHL44	30	Control	Control7
GB2009HLHL45	30	Control	Control7
GB2009HLHL46	30	OTC	OTC7
GB2009HLHL47	30	OTC	OTC7
GB2009HLHL48	30	OTC	OTC7

## Sheet: Table 2
Species	GB2009HLHL01	GB2009HLHL02	GB2009HLHL03	GB2009HLHL04	GB2009HLHL05	GB2009HLHL06	GB2009HLHL07	GB2009HLHL08	GB2009HLHL09	GB2009HLHL10	GB2009HLHL11	GB2009HLHL12	GB2009HLHL13	GB2009HLHL14	GB2009HLHL15	GB2009HLHL16	GB2009HLHL17	GB2009HLHL18	GB2009HLHL25	GB2009HLHL26	GB2009HLHL27	GB2009HLHL28	GB2009HLHL29	GB2009HLHL30	GB2009HLHL31	GB2009HLHL32	GB2009HLHL33	GB2009HLHL34	GB2009HLHL35	GB2009HLHL36	GB2009HLHL37	GB2009HLHL38	GB2009HLHL39	GB2009HLHL40	GB2009HLHL41	GB2009HLHL42	GB2009HLHL43	GB2009HLHL44	GB2009HLHL45	GB2009HLHL46	GB2009HLHL47	GB2009HLHL48
Plesiomonas shigelloides	0.284345	0.341116	0.311962	0.193901	0.172719	0.333535	0.198858	0.319867	0.424246	0.20762	0.289937	0.331364	0.468159	0.475394	0.482462	0.130857	0.255322	0.268615	0.552464	0.39507	0.384952	0.275263	0.252238	0.147672	0.302035	0.343927	0.325844	0.18065	0.147266	0.0921991	0.385897	0.50015	0.212976	0.417988	0.41571	0.325938	0.470313	0.390795	0.444281	0.411605	0.281356	0.289225
Aquitalea sp. THG-DN7.12	0.0197639	0.033461	0.0277895	0.0367611	0.0234341	0.0728686	0.0323242	0.0857109	0.047849	0.0482556	0.031375	0.0502024	0.0453429	0.0396132	0.041112	0.131636	0.0607915	0.0741816	0.0321767	0.066089	0.0791769	0.102999	0.104043	0.137726	0.0829413	0.0704116	0.0902925	0.104393	0.0779042	0.0891974	0.0891538	0.0565903	0.103156	0.0400266	0.027805	0.0328213	0.0427408	0.0610687	0.0480507	0.00852357	0.0119382	0.0140778
Aeromonas veronii	0.0535008	0.0487465	0.0486398	0.0477867	0.0506777	0.057831	0.0563368	0.071076	0.0619567	0.0537805	0.0503229	0.0598121	0.0631689	0.0722735	0.0621667	0.0595562	0.0631565	0.0691814	0.0466848	0.0533263	0.0566686	0.0626703	0.0574715	0.0473153	0.042866	0.04132	0.0412758	0.024286	0.0327631	0.0404651	0.0658672	0.0539977	0.107758	0.0500267	0.0658283	0.0775947	0.0676871	0.0939648	0.0839909	0.05948	0.0731923	0.0736067
Aquitalea magnusonii	0.0131841	0.0222734	0.0188219	0.0245043	0.0156037	0.0485198	0.0213594	0.0564802	0.0398466	0.0472956	0.0325301	0.0459817	0.038397	0.0345896	0.0348762	0.0899936	0.0624476	0.06802	0.0305491	0.0612894	0.0586468	0.0707583	0.0693709	0.0923051	0.0579136	0.0482849	0.0613167	0.0696398	0.0523798	0.0608908	0.067267	0.0481401	0.0752278	0.0268873	0.0232414	0.0283866	0.0347169	0.0483723	0.0395458	0.00634966	0.00778651	0.00911441
Chromobacterium rhizoryzae	0.0125833	0.0209292	0.0173792	0.0233023	0.0150947	0.0454562	0.0200972	0.05293	0.0299518	0.0319397	0.0195957	0.032047	0.0285267	0.0247066	0.0258778	0.0810559	0.0378482	0.0472438	0.0205781	0.0422479	0.0492944	0.0628586	0.0638816	0.0839917	0.0513179	0.0429766	0.0553363	0.0636462	0.0481861	0.0548193	0.0553208	0.0356445	0.0635466	0.0249841	0.0179563	0.0211985	0.0269458	0.038306	0.030964	0.00555007	0.00802021	0.00921459
Aquitalea sp. USM4	0.0103484	0.017692	0.0145932	0.0193125	0.0124686	0.0384269	0.0169075	0.04458	0.0274203	0.0309466	0.0222798	0.029638	0.0256861	0.0229902	0.0236831	0.0687435	0.0414105	0.0439963	0.0202416	0.040231	0.0433861	0.0539901	0.0541785	0.0720852	0.0437082	0.0371436	0.0471475	0.053952	0.0405937	0.0465263	0.0480121	0.0319234	0.0552636	0.0208183	0.0155396	0.0188002	0.0238679	0.0334463	0.0270966	0.00438777	0.00602221	0.0071974
Dechloromonas aromatica	0.120204	0.0632424	0.0803816	0.116933	0.149182	0.0130025	0.135709	0	0.00364594	0.0106375	0.0065184	0.00732967	0	0	0	0.00908447	0.00417866	0.00423932	0	0	0	0.0149768	0.0135135	0.00675176	0	0	0	0.0234938	0.0326033	0.0262797	0	0	0	0.0286916	0.0229309	0.0241775	0	0	0	0.024977	0.0501077	0.0438664
Pseudogulbenkiania sp. NH8B	0.00796126	0.0129812	0.0109616	0.0145112	0.00969214	0.0275827	0.0127707	0.0319964	0.0176321	0.0181515	0.0112268	0.0187792	0.0165395	0.0146209	0.0151332	0.0478481	0.0220985	0.0271715	0.0121748	0.0245751	0.0284411	0.0370557	0.0382242	0.0502671	0.029936	0.0259371	0.0334051	0.038532	0.0287712	0.0327237	0.0318213	0.0204093	0.0365933	0.0150173	0.0105625	0.0124351	0.01572	0.0220933	0.0176601	0.0035367	0.00509591	0.00583582
Paucibacter sp. KCTC 42545	0.0494	0.0457558	0.0416536	0.0684242	0.0598223	0.01926	0.0608744	0.0175128	0.00449523	0.00430015	0.00268405	0.00317509	0.00215769	0.00227017	0.00249222	0.00653495	0.00233745	0.00279439	0.00237828	0.00249398	0.00614371	0.0111179	0.0115199	0.00650107	0.00976763	0.0131572	0.0116068	0.0182743	0.0263277	0.0171369	0.00295546	0.00248664	0.00255078	0.0244563	0.00864579	0.00889845	0.0063698	0.00590613	0.00604028	0.0087691	0.0272693	0.0352162
Aeromonas hydrophila	0.0171392	0.0154182	0.0153005	0.0176046	0.0161511	0.0253674	0.0192517	0.0343534	0.0207819	0.0180372	0.0192504	0.0210261	0.0199809	0.020982	0.0197304	0.0242154	0.0220138	0.0226529	0.0142444	0.0155967	0.0210618	0.0178713	0.0161252	0.014855	0.0127188	0.0123597	0.0132783	0.00651427	0.00890898	0.00956785	0.00972806	0.00905546	0.0130225	0.00816557	0.010388	0.0119604	0.0111579	0.0143852	0.0133389	0.0103317	0.0118377	0.0116556
Flavobacterium anhuiense	0.0230508	0.0286618	0.0309238	0.0263732	0.0221924	0.0284468	0.0195256	0.018636	0.0355672	0.00980097	0.00617546	0.00664468	0.0161986	0.0186618	0.0259328	0	0.00267419	0.00241107	0.0317026	0.0284023	0.0251625	0	0	0	0.0249711	0.0262689	0.0174098	0	0	0	0.0112372	0.0194973	0.00475434	0	0	0	0.0305702	0.0217837	0.0251194	0	0	0
Fusobacterium mortiferum	0.00842989	0.0139209	0.0129535	0.0113467	0.00916693	0.0188616	0.0100722	0.019236	0.0332989	0.0182177	0.0261117	0.028546	0.0326538	0.0322461	0.0338016	0.00473935	0.0105018	0.0107401	0.0266147	0.0191558	0.0173552	0.00759147	0.00659142	0.0033821	0.0111062	0.0113357	0.00854585	0.00182436	0.00259987	0.00185786	0.00525239	0.00945579	0.00287695	0.00446505	0.00406788	0.00321487	0.0145638	0.0114646	0.0146667	0.00479959	0.00319989	0.00362387
Chromobacterium sp. ATCC 53434	0.00387922	0.00640516	0.00532688	0.00718871	0.00468231	0.013543	0.00612878	0.015804	0.00994627	0.0123738	0.00901669	0.0112675	0.0095551	0.00854131	0.0087541	0.0242305	0.0161436	0.0165967	0.00770028	0.0152586	0.015461	0.0188657	0.0191473	0.0253481	0.0155236	0.0129913	0.016851	0.0192135	0.0144907	0.0165225	0.0173675	0.0118317	0.0196601	0.00764513	0.00609336	0.00730232	0.00882583	0.0119698	0.0100426	0.00190229	0.00246843	0.00281441
Ilyobacter polytropus	0.00674213	0.0110411	0.0102668	0.0089067	0.00715312	0.0147287	0.00808087	0.014995	0.0265689	0.0153349	0.0207794	0.0228428	0.0256749	0.0254955	0.026503	0.00364659	0.00874132	0.00869666	0.0208434	0.0150469	0.0136643	0.0059385	0.00524474	0.00267833	0.008841	0.00914	0.00671493	0.00142303	0.00203988	0	0.004212	0.00745348	0.00225212	0.00347855	0.00318129	0.00256673	0.0115948	0.00915666	0.0115724	0.00379747	0.00253885	0.0028478
Dechloromonas sp. HYN0024	0.0478236	0.0254664	0.0321578	0.0468918	0.0592468	0.00551892	0.0536091	0	0.00176363	0.00458602	0.00260784	0.00320983	0	0	0	0.00392284	0.00184121	0.00208047	0	0	0	0.00615063	0.00556524	0.00307794	0	0	0	0.00951336	0.0129199	0.0105548	0	0	0	0.0111783	0.0093596	0.00989706	0	0	0	0.00993208	0.0199572	0.0170013
Alicycliphilus denitrificans	0.00934813	0.00628398	0.00752956	0.0101649	0.0131608	0.00487895	0.0108644	0.00413254	0	0.00448973	0.00304367	0.00364498	0.00230355	0.00202715	0.00150056	0.0183056	0.00423971	0.00513421	0	0	0.00221363	0.0167104	0.0235106	0.0290825	0.00570984	0.00585574	0.00521378	0.0256685	0.0277559	0.0329872	0.00469834	0.00211173	0.013687	0.0178218	0.00721043	0.00788368	0.00164855	0.00257409	0.00163526	0.00824078	0.0244531	0.0276249
Shewanella sp. FDAARGOS_354	0.00771101	0.00616877	0.00670283	0.00660674	0.00773055	0.00753663	0.00723278	0.00837942	0.0130803	0.00548578	0.0106004	0.00822313	0.0132133	0.0138566	0.0122443	0.00595368	0.0155922	0.0207491	0.00991652	0.00930485	0.00750493	0.00207235	0.00177421	0.00209558	0.0373266	0.0280134	0.0154444	0.0028078	0.00288781	0.00527059	0.0200489	0.0247473	0.00247033	0.00314448	0.00481987	0.00465695	0.00754301	0.00854175	0.00892419	0.00567097	0.00327486	0.00262892
Aeromonas sp. CU5	0.00751635	0.00690867	0.00690496	0.00687645	0.00709362	0.00843678	0.0078303	0.0102063	0.0091749	0.0080767	0.00734005	0.00868309	0.00936901	0.0105323	0.00908766	0.00862334	0.00926907	0.0100076	0.0069501	0.00787226	0.00816864	0.009116	0.00830498	0.00683947	0.00614052	0.00586401	0.00578814	0.00336066	0.00446134	0.0055421	0.00954805	0.00774343	0.0158772	0.00711488	0.00955363	0.0112465	0.0100551	0.0140403	0.0125054	0.00870069	0.0102962	0.0104709
Jeongeupia sp. USM3	0.00787208	0.00742149	0.00816537	0.008613	0.00814404	0.0112972	0.00861127	0.00965702	0.0121274	0.0148474	0.0140299	0.0131355	0.00825747	0.00717225	0.00899255	0.013785	0.0201037	0.0174831	0.00871752	0.00852466	0.0086126	0.00656935	0.00573272	0.00629517	0.00635627	0.00615088	0.00582096	0.00485045	0.00490517	0.00587938	0.00381356	0.00466498	0.00356138	0.00341969	0.00588556	0.00647499	0.0071485	0.0079578	0.00828951	0.00623011	0.00566468	0.00378017
Lelliottia nimipressuralis	0.00727326	0.00837083	0.00806267	0.00778811	0.00604764	0.00978443	0.00501283	0.008404	0.00980543	0.00625011	0.0057039	0.00855735	0.00992226	0.00936033	0.00980977	0.00709175	0.00956051	0.00824494	0.00871966	0.0143427	0.0125816	0	0.00137668	0.0018069	0.0149296	0.0123607	0.00988212	0.00260451	0.00211055	0.00365418	0.00844939	0.0101853	0.00726427	0.00168855	0.00177376	0.00323463	0.0126754	0.0126118	0.0121036	0	0	0
Chromobacterium vaccinii	0.00209142	0.00348798	0.00282472	0.00383595	0.00253191	0.00738615	0.00340902	0.00865514	0.00533237	0.00626516	0.00408919	0.00627406	0.00506927	0.0044717	0.0046581	0.0133505	0.00727623	0.00855131	0.00385936	0.00778972	0.00799154	0.010244	0.0103867	0.0136297	0.00820995	0.00689674	0.00907489	0.0105568	0.00782037	0.00884115	0.00907896	0.00612311	0.0102909	0.0040371	0.00317297	0.00380772	0.00451163	0.00628198	0.00510506	0	0.00143226	0.00158711
Undibacterium parvum	0	0	0	0.00243116	0.00261575	0	0.00211427	0	0	0.0156238	0.020534	0.0113899	0	0	0	0.00423218	0.00767795	0.0055959	0.0012663	0	0	0.00771547	0.00484742	0.00358518	0	0	0	0.00662679	0.0114448	0.00901026	0	0	0.0019618	0.0100786	0.0285464	0.0289648	0	0	0	0.0335368	0.0230062	0.0143308
Chromobacterium violaceum	0.0020551	0.00343161	0.00286954	0.00381477	0.00247863	0.00737545	0.00331796	0.00863377	0.00488199	0.00544365	0.00347474	0.00535579	0.004834	0.00403761	0.00436871	0.0126721	0.00654959	0.00791007	0.0034564	0.0070613	0.00798266	0.0101018	0.0101967	0.0136116	0.00818168	0.0069169	0.00901784	0.0101847	0.00763974	0.0088839	0.00896535	0.00591039	0.0103077	0.00406204	0.00301826	0.00357252	0.00451828	0.00625102	0.00504569	0	0	0.00156245
Runella sp. SP2	0.00656352	0.0106355	0.0112193	0.00584727	0.00617783	0.00663292	0.00526673	0.00555066	0.00997987	0.00640659	0.00627786	0.00353909	0.00349445	0.00494289	0.00728465	0	0.00390888	0.00260059	0.0101866	0.00609411	0.00570454	0.00184295	0	0	0.00891417	0.00966205	0.00694077	0.0015183	0.00218297	0.00192644	0.00484613	0.00756257	0.00307827	0.00196684	0.00530378	0.00638343	0.0134792	0.00996636	0.0128377	0.00680144	0.00375713	0.00308854
Laribacter hongkongensis	0.00230387	0.0031342	0.00282682	0.00364796	0.00279674	0.00600087	0.00335185	0.00681543	0.00452311	0.00534434	0.00378196	0.00525486	0.00407173	0.0035154	0.00368988	0.0100664	0.0060632	0.00716053	0.00311218	0.00579985	0.00611266	0.00786648	0.00793809	0.0102115	0.00634879	0.00550323	0.00674541	0.00783903	0.00625833	0.00710026	0.00656524	0.00458743	0.00763399	0.00352675	0.00309059	0.00353374	0.00361521	0.00499611	0.00423519	0.00161375	0.00202622	0.00186683
Aeromonas salmonicida	0.00343406	0.00328713	0.00320191	0.0032478	0.00343065	0.00408018	0.00391947	0.00511999	0.00591715	0.00675265	0.00780923	0.00703681	0.0060763	0.0067632	0.00586026	0.00446166	0.00864286	0.00743555	0.00507636	0.00538481	0.00432046	0.00440289	0.00388573	0.00342032	0.00345958	0.0034233	0.00317187	0.00185136	0.00221742	0.00281897	0.00445191	0.00439949	0.00691184	0.00336673	0.00533305	0.00639384	0.00518478	0.00683693	0.00632978	0.00546574	0.00481971	0.00482408
Aquaspirillum sp. LM1	0.00378856	0.00363654	0.0036643	0.00490243	0.00459368	0.00514785	0.00493573	0.00563989	0.00373387	0.00473348	0.00349617	0.00450369	0.00339721	0.00301592	0.00320802	0.00906504	0.00569495	0.00609464	0.00275852	0.00499355	0.00533838	0.00677683	0.00670229	0.00848878	0.00526586	0.00453666	0.00562404	0.00696436	0.00573411	0.00627538	0.00556685	0.0038376	0.00640039	0.00343987	0.00298009	0.0034472	0.00316128	0.00418328	0.00354758	0.00193616	0.00269212	0.00236195
Novosphingobium sp. ABRDHK2	0.00253855	0.0031023	0.00299628	0.00386294	0.00369441	0.00706656	0.00318104	0.00609408	0	0	0	0	0.00314629	0.00343702	0.00254721	0.00393363	0	0	0	0.00500568	0.00906372	0.00286728	0.00610429	0.0086065	0.0122183	0.0143734	0.0172753	0.020587	0.011527	0.0130219	0.00585364	0.00274441	0.0102667	0.00215097	0	0	0.00177734	0.00266579	0.00160028	0	0	0.00185669
Fimbriimonas ginsengisoli	0.00144937	0	0	0.00176035	0.00177314	0	0.001431	0	0	0.0116155	0.012489	0.00972711	0.00275901	0.00328908	0.00202569	0.0030495	0.0078985	0.00562012	0	0.00246553	0	0.00365978	0.00321282	0.00172341	0.00220121	0.00202669	0	0.00347093	0.00492461	0.0052363	0	0	0	0.00553844	0.0155121	0.0172234	0	0	0	0.0217265	0.0123288	0.00988733
Pseudoflavitalea sp. 5GH32-13	0.00430635	0.00294151	0.00368694	0.00460742	0.00515388	0	0.0047124	0	0.00168714	0.0105111	0.0107719	0.00658512	0.00150552	0.0017948	0.00147081	0.00237039	0.00618922	0.00409967	0.00133189	0.0023247	0	0.00260733	0.00202554	0.00166384	0.0025051	0.00235904	0.00166291	0.0046149	0.00558396	0.00522173	0.00283827	0.00356374	0.00312329	0.00411641	0.0100103	0.0122717	0.00192201	0.00202306	0.00217605	0.0136398	0.00844421	0.00641031
Niastella koreensis	0.00409266	0.00282106	0.00349088	0.00440012	0.00488568	0	0.00442727	0	0.00171002	0.0106195	0.0104004	0.00688625	0.0013647	0.00168257	0.00132883	0.00227471	0.00641372	0.00429632	0.00127402	0.00210365	0	0.00247845	0.00187551	0.00149312	0.00231802	0.00211094	0	0.00431034	0.00537418	0.00501082	0.0025427	0.00321329	0.00279879	0.00395527	0.00969168	0.0116835	0.00190577	0.00186668	0.00206513	0.0131	0.00810307	0.00606013
Roseateles depolymerans	0.0105519	0.00718088	0.00875777	0.0121502	0.0138315	0.00308697	0.0130871	0.00267381	0	0	0	0	0	0	0	0.00277685	0	0	0	0	0	0.00457671	0.00463887	0.00285515	0	0	0	0.00906927	0.0124416	0.00787723	0	0	0	0.011085	0.00354953	0.00369246	0	0	0	0.00337075	0.0120396	0.0159496
Legionella pneumophila	0.00213613	0.0021135	0.00216488	0.00197233	0.00179658	0.00263669	0.00188097	0.00266098	0.00443232	0.00800147	0.00909528	0.00585215	0.00427292	0.00463263	0.00444624	0.00380126	0.0107066	0.00738995	0.00482044	0.00642148	0.00369087	0.0030338	0.00254353	0.00296537	0.00361921	0.00328736	0.00291322	0.00233521	0.00243073	0.0027626	0.0036586	0.00433512	0.00373061	0.00236817	0.0042754	0.00477294	0.00366688	0.00390267	0.00395214	0.00395766	0.00250971	0.00204429
Filimonas lacunae	0.00382265	0.00251971	0.00317414	0.00400295	0.00462991	0	0.00422654	0	0.00143121	0.00990328	0.0101932	0.00663476	0	0	0	0.00260563	0.00692965	0.00460554	0	0.00156363	0	0.00268859	0.00220664	0.00186646	0	0	0	0.00598992	0.00615013	0.00539695	0.00256613	0.00303211	0.00365933	0.00410633	0.00929158	0.0111381	0.00226228	0.00236363	0.0023919	0.013717	0.00840779	0.00627552
Mitsuaria sp. 7	0.00904822	0.00676156	0.00811215	0.0111384	0.0120784	0.00477361	0.0120602	0.00508472	0	0	0	0	0	0	0	0.00293871	0	0	0	0	0	0.00372598	0.00399299	0.00245039	0	0	0.00181529	0.00866044	0.0109091	0.0064614	0	0	0	0.00936675	0.00273096	0.0029294	0	0	0	0.00272661	0.00914592	0.0128486
Luteimonas sp. 83-4	0	0.00162383	0	0.00187656	0.0025154	0.00427265	0.00173276	0.00388194	0	0	0	0	0.00249747	0.00256188	0.00178859	0	0	0	0	0.00264507	0.00606352	0	0	0	0.0143085	0.0165588	0.0164494	0.00342517	0.0111087	0.0191287	0.00588033	0.00243193	0.0154489	0.00172975	0	0	0.00142047	0.00209634	0	0	0	0
Nitratireductor sp. OM-1	0.0014217	0.00216302	0.00202973	0.00160872	0	0.00298717	0	0.00330058	0.00174576	0	0	0	0.00579073	0.00523924	0.00392697	0.0181128	0.00601397	0.0203715	0.0012393	0.0033623	0.00409149	0.00173711	0.00511642	0.00651491	0.00709458	0.00741414	0.00573344	0.00260751	0.00158589	0.00507094	0.00527973	0.00405643	0	0	0	0	0.00154374	0	0	0	0	0
Fusobacterium varium	0.00227323	0.00372597	0.00346847	0.00308511	0.00247934	0.0050037	0.0027211	0.005128	0.00906838	0.00540754	0.00737339	0.00808911	0.0089957	0.00875418	0.0092301	0	0.00302077	0.00297251	0.00713614	0.00508029	0.00460778	0.00210778	0.00181507	0	0.00299647	0.00304081	0.00225212	0	0	0	0.00141149	0.00252493	0	0.00118437	0	0	0.00389754	0.00301695	0.00383984	0.00126119	0	0
Aeromonas caviae	0.00135352	0.00140594	0.00136008	0.00153955	0.00150707	0.00193257	0.00158254	0.00269945	0.00215968	0.00191385	0.00234348	0.00205661	0.0021549	0.00247145	0.00208068	0.002838	0.00336538	0.00522968	0.00182744	0.00656977	0.00458288	0.00299261	0.00309726	0.00448031	0.0144926	0.0152092	0.0121835	0.00165932	0.00166627	0.00342118	0.0031918	0.00213844	0.00230923	0.00145902	0.00163513	0.00199076	0.00136807	0.00207479	0.00171856	0.00156599	0.00171543	0.0018504
Iodobacter sp. H11R3	0.00205065	0.00211321	0.00222369	0.00246415	0.00217917	0.0034917	0.00232962	0.00324715	0.00447378	0.00649386	0.00603018	0.00479324	0.0033553	0.0030725	0.00352084	0.00536234	0.00881615	0.00722465	0.00344697	0.00456405	0.00356666	0.003038	0.00255587	0.00316283	0.00263979	0.0024159	0.00240372	0.0023127	0.00210701	0.00254134	0.00264556	0.00269195	0.00253327	0.00132702	0.00234693	0.00275094	0.00274204	0.00327248	0.00320056	0.00196291	0.00154455	0
Spirosoma aerolatum	0	0	0	0	0	0	0	0	0	0.00183862	0.00201959	0	0	0	0	0	0	0	0	0.00159488	0	0	0	0	0	0	0	0	0	0	0.00772184	0.0097245	0.0184094	0	0.00198759	0.00225576	0.0234103	0.0270162	0.0232227	0.00379916	0.00252094	0.00214586
Melaminivora sp. SC2-7	0.0033686	0.00224181	0.00275307	0.00386163	0.00486472	0.00183317	0.00404974	0.00164308	0	0	0	0	0	0	0	0.00594864	0	0.00165155	0	0	0	0.00542678	0.00833413	0.0100065	0.00179672	0.00199929	0.00182389	0.00904677	0.0098258	0.0105341	0.0014512	0	0.00410492	0.00648543	0.00204643	0.00216922	0	0	0	0.00238726	0.00749332	0.00981303
Azospira oryzae	0.0101873	0.00585956	0.00718038	0.00989971	0.0124285	0.00204227	0.0112832	0	0.00141119	0.00359299	0.0024316	0.00245867	0	0	0	0.00275814	0.00200269	0.00182825	0	0	0	0.00296582	0.0027674	0.00237769	0	0	0	0.00369897	0.00447326	0.00427848	0	0	0	0.003624	0.00458997	0.00507242	0	0	0	0.00519921	0.00674274	0.00530119
Aeromonas schubertii	0.00258747	0.00247602	0.00249352	0.00250688	0.00252996	0.00310202	0.00280484	0.00365271	0.00304043	0.00268421	0.0027936	0.00314199	0.00308034	0.00351957	0.00313229	0.00316532	0.00336932	0.00335155	0.00234442	0.00269077	0.0028637	0.00311683	0.00310365	0.00265066	0.00222282	0.00216987	0.0021646	0	0.00185484	0.00206878	0.00390535	0.00342826	0.00541814	0.00249961	0.00314742	0.00371436	0.00326683	0.00454384	0.00413302	0.00272525	0.00329033	0.00361601
Aeromonas sp. ASNIH2	0.00224705	0.00189852	0.00242559	0.00202519	0.0027042	0.00248502	0.00369016	0.00309967	0.00297609	0.00227496	0.00187669	0.00278958	0.00308705	0.0034245	0.00293802	0.00277253	0.00284945	0.00322901	0.00264535	0.00220485	0.00244841	0.00288345	0.00185572	0.00185169	0.00248847	0.00233062	0.00266706	0	0.00207698	0.00188416	0.00405412	0.00308456	0.00517658	0.0030307	0.00416002	0.00463721	0.00414332	0.00608759	0.00536832	0.00292981	0.00319625	0.00325673
Janthinobacterium sp. B9-8	0.0028266	0.00263783	0.00298344	0.00317133	0.00302302	0.00399821	0.00318835	0.00330218	0.00386255	0.00488694	0.00496561	0.00425551	0.00280931	0.00244919	0.00299571	0.00491632	0.0065555	0.00592364	0.00283225	0.00273741	0.00286882	0.00247713	0.00217366	0.00237886	0.00228227	0.00216418	0.00203566	0.00193988	0.00203856	0.00227124	0	0.00154502	0	0.00150274	0.0025025	0.0026547	0.00233609	0.00269284	0.00264826	0.00272661	0.00248057	0.00175617
Bosea sp. AS-1	0.00692815	0.00897337	0.0090542	0.00532303	0.00494642	0.00584286	0.00391415	0.00517449	0	0	0	0	0	0	0	0.00674285	0	0	0	0	0.00196248	0.00232567	0.00393233	0.00498825	0.00458076	0.00457543	0.00479884	0.00465241	0.00398658	0.00480882	0.00235715	0.00128178	0	0.00367445	0	0	0.00327015	0.00304674	0.00238822	0	0.00202106	0.00326128
Melaminivora sp. SC2-9	0.003168	0.00207359	0.00255444	0.00355443	0.00449226	0.00177892	0.00376926	0.0016185	0	0	0	0	0	0	0	0.005294	0	0	0	0	0	0.00500606	0.00782062	0.0092045	0.00163875	0.00178996	0.00187702	0.00850891	0.00929894	0.00968012	0.00140009	0	0.00386983	0.00614323	0.00231823	0.00246008	0	0	0	0.00273169	0.00722259	0.00921738
Citrobacter freundii	0.0022263	0.00315707	0.0029538	0.00242498	0.00172873	0.00389801	0.00162309	0.00352286	0.00528661	0.00346359	0.00488225	0.00576942	0.00558117	0.00554626	0.00539148	0.00237831	0.00524007	0.00397427	0.00544159	0.00654926	0.00554245	0	0	0	0.00485638	0.00443535	0.00336567	0	0	0	0.00195024	0.00309808	0	0	0	0	0.00471166	0.00444469	0.00464251	0	0	0
Flavobacterium crocinum	0.00456154	0.00571479	0.0061221	0.00521563	0.00450842	0.00562703	0.00392213	0.00354905	0.00699234	0.00221778	0.00160519	0	0.00321503	0.00352375	0.00503854	0	0	0	0.00629808	0.0054972	0.00488112	0	0	0	0.00489878	0.00517449	0.00334067	0	0	0	0.00226111	0.00385595	0	0	0	0	0.00604725	0.00428165	0.00505351	0	0	0
Fusobacterium ulcerans	0.00194443	0.00317396	0.00296314	0.00259198	0.00207899	0.00444967	0.00234224	0.00445421	0.00775227	0.00443857	0.006054	0.0068697	0.00742144	0.00740135	0.00788099	0	0.00237487	0.00259489	0.00600873	0.00435933	0.00394066	0.00171452	0.00156566	0	0.0024947	0.00260508	0.00185671	0	0	0	0	0.00202934	0	0	0	0	0.00328897	0.00263327	0.00329951	0	0	0
Enterobacter roggenkampii	0.00276805	0.00320192	0.00306584	0.00302457	0.00230741	0.00387069	0.00193813	0.00325944	0.00380679	0.00268722	0.00282933	0.00331903	0.00384987	0.00366798	0.00381924	0.00270131	0.0044898	0.00338148	0.00356829	0.00569912	0.00476817	0	0	0	0.00563792	0.00480182	0.00392597	0	0	0	0.00324193	0.00388234	0.00274169	0	0	0.00130419	0.0048364	0.00474372	0.0046577	0	0	0
Flavobacterium johnsoniae	0.00439108	0.00535504	0.00576102	0.00505069	0.00423632	0.00534071	0.00375331	0.00340157	0.00672426	0.00228098	0	0	0.00290096	0.00341801	0.00469416	0	0	0	0.00596029	0.00534424	0.00474053	0	0	0	0.00463563	0.00492898	0.00337114	0	0	0	0.00212765	0.00363711	0	0	0	0	0.00585018	0.00415036	0.00475987	0	0	0
Aquabacterium olei	0.00384192	0.00264613	0.00342692	0.00448053	0.00541995	0	0.00494636	0	0	0.0027805	0.00220059	0.00199704	0	0	0	0.00267613	0	0	0	0	0	0.00402026	0.00370165	0.0034154	0	0	0	0.00488946	0.00631706	0.00544486	0	0	0.00160625	0.00533469	0.00626987	0.00656872	0	0	0	0.00639742	0.00908158	0.00799252
Chryseolinea sp. KIS68-18	0	0	0	0	0.00144437	0	0	0	0	0.00782694	0.00930248	0.00551132	0	0	0	0.00182725	0.00465718	0.00344133	0	0	0	0.00255861	0.00183954	0	0	0	0	0.00327889	0.00484776	0.00426955	0	0	0	0.00378599	0.0100278	0.0122397	0	0	0	0.0134684	0.00863906	0.00597551
Acidovorax carolinensis	0.00231647	0.00160533	0.00190883	0.00251925	0.00318749	0	0.0028208	0	0	0.00269324	0.00192194	0.00172073	0	0	0	0.00464727	0.00259345	0.00243814	0	0	0	0.00418966	0.00523921	0.00662278	0	0	0	0.00559909	0.00654406	0.00790447	0.00144567	0	0.00380981	0.0042543	0.00308457	0.00332691	0	0	0	0.00364676	0.00694791	0.00654878
Inhella inkyongensis	0.0057236	0.00381059	0.00472958	0.00660449	0.0076135	0	0.00717429	0	0	0.00174835	0	0	0	0	0	0.00171934	0	0	0	0	0	0.00307941	0.00310301	0.00202476	0	0	0	0.00531404	0.00757482	0.00517147	0	0	0	0.00667992	0.00301884	0.00312331	0	0	0	0.00310185	0.00789152	0.00969082
Rhodopseudomonas palustris	0.00434538	0.00641186	0.0064141	0.00262328	0.00243138	0.00387583	0.00234091	0.00386591	0.00161422	0	0	0	0.00146138	0.00160187	0.0016403	0	0	0	0.00120929	0.00180053	0.003193	0	0	0	0.00591603	0.00505458	0.00489105	0.00167058	0.00163314	0.00187618	0.00339916	0.00248599	0.00171024	0.00128274	0	0	0.00499029	0.00343865	0.00296675	0	0.0017039	0.00172959
Simplicispira suum	0.00272235	0.00187595	0.00229208	0.00306786	0.00388783	0	0.00333258	0	0	0	0	0	0	0	0	0.00410197	0	0	0	0	0	0.00392571	0.00610748	0.0069124	0	0	0	0.00652778	0.00743482	0.00751787	0	0	0.00294676	0.00515645	0.00205934	0.00216132	0	0	0	0.00216476	0.00588594	0.00758902
Thermomonas sp. SY21	0	0	0	0	0.0017774	0.00277886	0	0.00258618	0	0	0	0	0.00170224	0.00173683	0	0	0	0	0	0.00190313	0.00380416	0	0	0	0.00920433	0.0108886	0.0105565	0.0022827	0.00738095	0.0124366	0.00373282	0.00163416	0.0097694	0.00122192	0	0	0	0.00138698	0	0	0	0
Pseudomonas putida	0.00134685	0.00139298	0.00141726	0.00150301	0.0014664	0.00176228	0.00144695	0.00190223	0	0.00176941	0	0	0.00219625	0.00196454	0.00158125	0.00659106	0.00531096	0.00958584	0	0	0.0014414	0.0016957	0.00185827	0.0021868	0.0103966	0.00760073	0.00493246	0.00232695	0.00194052	0.00258033	0.00139814	0	0.00142764	0.00126004	0	0.00130276	0	0	0	0	0.00135516	0.00127311
Flavisolibacter tropicus	0.00261266	0.00172418	0.00219872	0.00275673	0.00312906	0	0.00286533	0	0	0.0069663	0.00718049	0.00443585	0	0	0	0	0.00393251	0.00290411	0	0	0	0.00153716	0	0	0	0	0	0.00250999	0.00310377	0.00293734	0	0.00155339	0.00162125	0.00231072	0.00595875	0.00718849	0	0	0	0.00802843	0.00478511	0.0036716
Enterobacter cloacae	0.00204571	0.00239576	0.00224237	0.002204	0.00171382	0.00277253	0.00150013	0.00239595	0.0028517	0.00211246	0.00241017	0.00266714	0.00292107	0.00276919	0.0028384	0.0019589	0.00377104	0.00271459	0.00283311	0.00452675	0.00352912	0	0	0	0.00409894	0.00343157	0.00278115	0	0	0	0.00249387	0.00307974	0.0020585	0	0	0	0.00368164	0.00352722	0.00349189	0	0	0
Aeromonas sp. CA23	0.00181029	0.00163432	0.00165091	0.001682	0.0017465	0.00210246	0.00196339	0.00249213	0.00224404	0.00237727	0.0025483	0.00251657	0.0024617	0.00280026	0.00233987	0.00214379	0.00283763	0.00270176	0.00197147	0.00217733	0.00205086	0.00218196	0.00200107	0.00167838	0	0	0	0	0	0	0.00230181	0.00200038	0.00370039	0.00170452	0.00241209	0.00295634	0.00252467	0.00333793	0.00312001	0.00227787	0.00243839	0.00247297
[Clostridium] saccharolyticum	0	0	0	0	0	0.0018696	0	0	0.00363879	0.018979	0.013887	0.00920759	0.00208449	0.00240791	0.00233716	0.00296893	0.0101828	0.00816371	0.00153594	0.00161213	0	0	0	0	0	0	0	0	0	0	0	0	0	0	0	0	0	0	0	0	0	0
Aeromonas encheleia	0.00169072	0.0016266	0.001632	0.0016567	0.00165485	0.00204029	0.00184242	0.00249053	0.00211679	0.00183862	0.00165759	0.00221379	0.00213702	0.00241672	0.0020888	0.00196825	0.00223899	0.00258064	0.00157666	0.00182758	0.00189457	0.00212594	0.00201256	0.00177618	0	0	0.00153944	0	0	0	0.00224712	0.00187069	0.00358701	0.00163082	0.00211761	0.00253657	0.00220655	0.00307221	0.00280336	0.00195174	0.00231607	0.00239255
Candidatus Solibacter usitatus	0.00345432	0.00208233	0.00259482	0.00297977	0.00297986	0	0.00247916	0	0	0.00289485	0.00195528	0.00313372	0	0	0	0.00187114	0	0	0	0	0	0.0017132	0.00178613	0	0	0	0	0.00187612	0.00290239	0.00291292	0	0.0012792	0	0.00368986	0.00610484	0.00681433	0	0	0	0.00666767	0.00730909	0.00605716
Comamonas kerstersii	0.00191207	0.00138409	0.00159162	0.00221768	0.00275624	0	0.00233826	0	0	0	0	0	0	0	0	0.00366961	0.00171518	0.00171853	0	0	0	0.00347134	0.00472038	0.00580974	0	0	0	0.00532229	0.00573676	0.00638765	0	0	0.00283151	0.00371116	0.00215922	0.00231465	0	0	0	0.00269003	0.00515904	0.00567253
Acidovorax sp. 1608163	0.0022221	0.00152945	0.00182993	0.00261428	0.0031065	0	0.00265197	0	0	0	0	0	0	0	0	0.00339552	0	0	0	0	0	0.00332498	0.00490701	0.00559704	0	0	0	0.0053643	0.00612054	0.00620445	0	0	0.00265332	0.00416518	0.00202375	0.00222991	0	0	0	0.00226873	0.00515388	0.00603373
Escherichia coli	0.00133079	0.0015226	0.00148098	0.00140854	0.00130494	0.00192267	0.00144961	0.00186589	0.00240346	0.00340642	0.0033628	0.00300632	0.00232032	0.00217417	0.00219653	0.00204451	0.00355245	0.00287989	0.00237486	0.0026087	0.00209215	0.00141117	0	0	0.00220786	0.00203341	0.00189812	0	0	0	0.00190238	0.00209242	0.00149037	0.00122472	0.00155477	0.00174838	0.00197405	0.00200464	0.0020481	0.00156159	0.00129173	0
Ramlibacter tataouinensis	0.00286637	0.00216812	0.00258828	0.00327479	0.00384627	0.00150527	0.0033924	0	0	0	0	0	0	0	0	0.00286461	0	0	0	0	0	0.00294832	0.00382401	0.0039869	0	0	0	0.00507324	0.00574162	0.00536313	0	0	0.00191824	0.00432549	0.00190435	0.00192972	0	0	0	0.00198628	0.0051818	0.00628881
Geoglobus acetivorans	0	0	0	0	0	0.00205534	0	0	0.00328707	0.0167733	0.0122985	0.00878402	0.00190733	0.00198773	0.00195042	0.00282577	0.00898156	0.00664753	0.00166926	0.00191339	0	0	0	0	0	0	0	0	0	0	0	0	0	0	0	0	0	0	0	0	0	0
Rubrivivax gelatinosus	0.00346099	0.0023027	0.00290502	0.0039829	0.00456331	0	0.00424183	0	0	0	0	0	0	0	0	0.00208479	0	0	0	0	0	0.00266423	0.00318196	0.002638	0	0	0	0.00464191	0.00592843	0.00442081	0	0	0	0.00508722	0.00194339	0.00207514	0	0	0	0.00198526	0.00565284	0.00726593
Acidovorax sp. KKS102	0.00202718	0.00145444	0.00175151	0.00247165	0.00297347	0	0.0025536	0	0	0	0	0	0	0	0	0.00342862	0	0	0	0	0	0.0032209	0.00476102	0.00553372	0	0	0	0.00536805	0.00591076	0.0060701	0	0	0.00252889	0.00401916	0.00148301	0.00156884	0	0	0	0.00161205	0.00464611	0.00594964
Agrobacterium tumefaciens	0.00151779	0.0021837	0.00199332	0.00158604	0.00154597	0.00233374	0.00140242	0.00218382	0.0016035	0.00197705	0	0.00161153	0.00236223	0.00237776	0.00205995	0.00201429	0	0.00167863	0.00127145	0.00393636	0.00326022	0	0	0.00209675	0.00289878	0.002618	0.00273427	0.00240272	0.00216487	0.0031849	0.00220415	0.00186425	0.00142263	0	0	0	0.00202018	0.00186786	0.00187275	0	0	0
Vitreoscilla filiformis	0.00295827	0.0020516	0.00246994	0.00342117	0.00393845	0	0.0037234	0	0	0	0	0	0	0	0	0.00239197	0	0	0	0	0	0.00275258	0.00292297	0.00286782	0	0	0	0.0040928	0.00519974	0.00443021	0	0	0.0015754	0.00413407	0.00210383	0.00229526	0	0	0	0.00217018	0.00551019	0.00613496
Rhodoferax saidenbachensis	0.00144986	0	0	0.00206398	0.00246424	0	0.00211227	0	0	0	0	0	0	0	0	0.00210853	0	0	0	0	0	0.00337546	0.00327985	0.00255006	0	0	0	0.00442961	0.00634974	0.00452181	0	0	0	0.00492131	0.00376106	0.00364434	0	0	0	0.00395089	0.00827789	0.00760265
Rhizobacter gummiphilus	0.0037394	0.00263317	0.00321919	0.00437894	0.0049736	0.0014918	0.00437742	0	0	0	0	0	0	0	0	0	0	0	0	0	0	0.00218484	0.00245734	0.00184559	0	0	0.00160743	0.00391201	0.00505489	0.0036833	0	0	0	0.00433361	0.00190895	0.00201913	0	0	0	0.00197747	0.00471622	0.00607726
Chryseobacterium shandongense	0	0	0	0	0	0	0	0	0.0018194	0.00546471	0.0066613	0.00477835	0.00236111	0.00203272	0.00208068	0.00334013	0.00913516	0.00671023	0.00270236	0.00230698	0.0015878	0.00215074	0.00154012	0.00208268	0	0	0	0	0	0	0	0	0	0	0.00188512	0.00223709	0	0	0	0.00250817	0.00139553	0
[Polyangium] brachysporum	0.00365244	0.00260681	0.00310341	0.00412441	0.00477609	0	0.00439271	0	0	0	0	0	0	0	0	0	0	0	0	0	0	0.00220587	0.00237625	0.00186271	0	0	0	0.00373273	0.00499792	0.00374625	0	0	0	0.00436949	0.00230158	0.00241843	0	0	0	0.00239641	0.00533112	0.00620157
Candidatus Accumulibacter phosphatis	0.00535255	0.00323761	0.00393809	0.00554139	0.00678812	0	0.00630159	0	0	0	0	0	0	0	0	0.00195602	0	0	0	0	0	0.00193551	0.00189679	0.00171426	0	0	0	0.0025385	0.0028856	0.00270482	0	0	0	0.00230455	0.0021885	0.0023994	0	0	0	0.00226331	0.00377777	0.00321827
Leptothrix cholodnii	0.00355659	0.00232614	0.00297948	0.00410735	0.00470025	0	0.00425711	0	0	0	0	0	0	0	0	0	0	0	0	0	0	0.00219857	0.00251799	0.00197199	0	0	0	0.00376724	0.00508668	0.00361707	0	0	0	0.0043465	0.00188484	0.0020202	0	0	0	0.00203776	0.00497389	0.00625874
Flavisolibacter sp. 17J28-1	0.00201236	0	0.00167752	0.0021219	0.00239089	0	0.00213221	0	0	0.0049381	0.00493941	0.00344643	0	0	0	0	0.00279628	0.00185247	0	0	0	0	0	0	0	0	0	0.00212291	0.0024952	0.00232244	0	0.00124445	0	0.00183512	0.00478715	0.00581931	0	0	0	0.00640961	0.00390342	0.00288469
Flavobacterium sp. HYN0086	0.00260229	0.00323615	0.00346893	0.00299551	0.0025289	0.00333448	0.00219535	0.00207215	0.00404199	0	0	0	0.0019051	0.00216999	0.00296597	0	0	0	0.00359058	0.00324012	0.00277873	0	0	0	0.00290584	0.00283044	0.00203644	0	0	0	0	0.00217867	0	0	0	0	0.00346612	0.00246474	0.00281533	0	0	0
Pseudomonas aeruginosa	0.00178188	0.00168063	0.00177601	0.0019832	0.00200084	0.00171159	0.00184575	0.0016014	0	0.00200112	0.00183144	0.00179353	0	0	0	0.00211501	0.00195739	0.00213462	0	0	0	0.00189344	0.00197936	0.00228272	0.00171565	0.00169072	0.00170511	0.00218818	0.00240732	0.00264187	0	0	0.00152455	0.0018298	0.00214028	0.00226151	0	0	0	0.00252645	0.00282293	0.00246737
Chitinophaga pinensis	0.00150026	0	0	0.00165295	0.00184028	0	0.00164236	0	0	0.00436033	0.00436069	0.00291863	0	0	0	0	0.00272342	0.00180973	0	0	0	0	0	0	0	0	0	0.00195863	0.00228543	0.00207817	0	0.00140245	0.00186405	0.00159915	0.00389223	0.0046846	0.00147214	0.00166602	0.00154643	0.00538785	0.00330885	0.00254885
Rhodoferax ferrireducens	0.00196049	0.00133501	0.0016404	0.00232414	0.00276939	0	0.00251771	0	0	0	0	0	0	0	0	0.0021294	0	0	0	0	0	0.00261795	0.00298554	0.00306199	0	0	0	0.00371022	0.00444632	0.00401589	0	0	0.00148474	0.00337822	0.00248614	0.00249312	0	0	0	0.00262433	0.00512383	0.00499541
Pseudomonas sp. ATCC 13867	0.00399508	0.00497941	0.00544872	0.00541056	0.0041333	0.00515379	0.00327343	0.00480473	0	0	0	0	0	0	0	0	0	0	0	0	0.0022034	0	0	0	0.00292621	0.00339384	0.00327737	0	0	0	0	0	0	0	0	0	0.00123226	0	0	0	0	0
Fusobacterium nucleatum	0	0.00171879	0.00161496	0.0014211	0	0.0023274	0.00130272	0.00245366	0.0039705	0.00286777	0.00374862	0.00389316	0.00398008	0.00377001	0.00406626	0	0	0	0.00328965	0.00238019	0.00215323	0	0	0	0	0	0	0	0	0	0	0	0	0	0	0	0.00177402	0.00143989	0.00177563	0	0	0
Microbacterium hominis	0.00444074	0.00522731	0.00476599	0.00179615	0.00136835	0.00246363	0.00135257	0.00334226	0	0	0	0	0	0	0	0	0	0	0	0	0	0	0	0	0.00306922	0.00376599	0.00431512	0.00284831	0.00252788	0.00218856	0.00297793	0	0	0.00175861	0	0	0	0	0	0	0	0.00153151
Enterobacter asburiae	0.0014254	0.00172578	0.00157085	0	0	0.00192544	0	0.00168529	0.00238773	0	0.0017457	0.00189446	0.00237117	0.00233834	0.00238449	0	0.00181167	0	0.0026625	0.00272715	0.00245182	0	0	0	0.00254999	0.00234664	0.00207942	0	0	0	0.00147204	0.00195758	0	0	0	0	0.00255161	0.00241693	0.00239328	0	0	0
Glaciecola sp. THG-3.7	0	0	0	0	0	0	0	0	0	0.00414969	0.00447738	0.00327601	0	0	0	0	0.00229807	0	0	0	0	0	0	0	0	0	0	0	0.00214985	0.00178129	0	0	0	0.001878	0.00665218	0.00722009	0	0	0	0.00806569	0.00413469	0.00271126
Acidovorax sp. RAC01	0.00146962	0	0	0.00173486	0.00215146	0	0.00175402	0	0	0	0	0	0	0	0	0.00230925	0	0	0	0	0	0.00234848	0.00331475	0.00375028	0	0	0	0.00358645	0.00402368	0.00443349	0	0	0.00189782	0.00282471	0.00146091	0.00160762	0	0	0	0.00174481	0.00381298	0.00410553
Clostridium botulinum	0	0	0	0	0	0.00210682	0	0.00165804	0.00323917	0.0089945	0.00700187	0.00615659	0.0021767	0.00213939	0.00233716	0	0.00468672	0.00354393	0.00198948	0.00196375	0	0	0	0	0	0	0	0	0	0	0	0	0	0	0	0	0	0	0	0	0	0
Salmonella enterica	0	0.00149449	0.00134024	0	0	0.00167793	0	0.00160888	0.0022133	0.0022238	0.00230538	0.00233457	0.00215993	0.00215979	0.00219382	0	0.00234139	0.00204912	0.00239157	0.00222723	0.00193723	0	0	0	0.00188277	0.00180547	0.00159023	0	0	0	0	0.00159232	0	0	0.00123446	0	0.00191758	0.00180241	0.00190404	0.00129032	0	0
Spirosoma pollinicola	0	0	0	0	0	0	0	0	0	0	0	0	0	0	0	0	0	0	0	0	0	0	0	0	0	0	0	0	0	0	0.0030362	0.00392256	0.00720883	0	0.0012115	0.00141335	0.00905353	0.0104386	0.00893753	0.00190839	0	0
Verminephrobacter eiseniae	0.00156547	0	0.00140419	0.0018132	0.002171	0	0.00188097	0	0	0	0	0	0	0	0	0.00202724	0	0	0	0	0	0.00220964	0.00295851	0.00327188	0	0	0	0.00348218	0.00398526	0.00374531	0	0	0.00145139	0.00282079	0.00136706	0.00160762	0	0	0	0.00147794	0.00344786	0.00401742
Rhodoferax koreense	0.00181202	0.0013471	0.00162757	0.00213708	0.00243049	0	0.00214684	0	0	0	0	0	0	0	0	0.00182222	0	0	0	0	0	0.001953	0.00247394	0.0025517	0	0	0	0.00316937	0.00372867	0.00313839	0	0	0.00150829	0.00273335	0.00140552	0.00151425	0	0	0	0.00136686	0.0033131	0.00386584
Acidovorax citrulli	0.00155757	0	0	0.00165782	0.00204383	0	0.00185239	0	0	0	0	0	0	0	0	0.00239557	0	0	0	0	0	0.00223599	0.00262844	0.00334129	0	0	0	0.00297658	0.00344382	0.00414413	0	0	0.002056	0.00227821	0.00180447	0.0019667	0	0	0	0.00213631	0.00374772	0.00343925
Leifsonia xyli	0.00590591	0.0071018	0.00557406	0.0023202	0.00153975	0.00422552	0.00165698	0.00580287	0	0	0	0	0	0	0	0.00166035	0	0	0	0	0	0	0	0	0.00229267	0.00282165	0.00337427	0	0	0	0	0	0	0	0	0	0	0	0	0	0	0
Massilia sp. NR 4-1	0	0	0	0	0	0	0	0	0	0.00206431	0.00242684	0.00167606	0	0	0	0	0	0	0	0	0	0.00156882	0.0017557	0.00175694	0	0	0	0.00266377	0.00388457	0.00329106	0	0	0	0.00210893	0.00370423	0.00385763	0	0	0	0.00441994	0.0037805	0.0028826
Variovorax paradoxus	0.00202941	0.00162412	0.00191139	0.00232583	0.00255927	0	0.00230768	0	0	0	0	0	0	0	0	0	0	0	0	0	0	0.00166249	0.00205938	0.0022187	0	0	0	0.00276579	0.00311128	0.00290493	0	0	0.00158395	0.00233118	0.00125254	0.00134046	0	0	0	0.00129235	0.00287665	0.00322684
Acinetobacter bereziniae	0	0	0	0	0	0.00153576	0	0	0.0028567	0.00197705	0.00283171	0.0022899	0.00163015	0.00134865	0.00215641	0.00335452	0.00859363	0.00628131	0.00143649	0	0	0	0	0	0	0	0	0	0	0	0	0	0	0	0.00170746	0.00261772	0	0	0	0	0	0
Niabella soli	0.00145604	0	0	0.00149551	0.00171684	0	0.00154599	0	0	0.00381868	0.00392724	0.00234119	0	0	0	0	0.00215235	0	0	0	0	0	0	0	0	0	0	0	0.0016857	0.00169626	0	0	0	0.00133823	0.00332595	0.00405082	0	0	0	0.0045107	0.00280078	0.00207121
Devosia sp. A16	0.00299137	0.00210505	0.00251125	0.00297265	0.00335552	0	0.00266527	0	0	0	0	0	0	0	0	0	0	0	0	0	0	0	0.00166546	0	0	0	0	0.00221293	0.00247445	0.0026306	0	0	0	0.00210613	0.00131253	0.00151282	0	0	0	0.00138955	0.00314708	0.00315743
Spirosoma radiotolerans	0	0	0	0	0	0	0	0	0	0	0	0	0	0	0	0	0	0	0	0	0	0	0	0	0	0	0	0	0	0	0.00261008	0.00326059	0.00611445	0	0	0	0.00769764	0.00887174	0.00778047	0.00163102	0	0
Hydrogenophaga pseudoflava	0.0017967	0	0.00157318	0.00205799	0.00237028	0	0.00224055	0	0	0	0	0	0	0	0	0.0018884	0	0	0	0	0	0.00187528	0.00235263	0.00243726	0	0	0	0.00310636	0.00359177	0.00315296	0	0	0	0.00266973	0	0	0	0	0	0	0.00309579	0.00372667
Serratia fonticola	0.001334	0.001521	0.00143874	0	0	0.0015219	0	0	0.00219829	0	0.00200053	0.00181835	0.00204928	0.00221869	0.00231598	0	0	0	0.00297371	0.00214935	0.00187922	0	0	0	0	0.00173052	0	0	0	0	0	0	0	0.00171741	0.00163197	0	0.00197146	0.00164917	0.00186768	0.00183151	0	0
Sulfurisphaera tokodaii	0	0	0	0	0	0	0	0	0.00199025	0.0107338	0.00776874	0.00551462	0	0	0	0.00172726	0.00538185	0.00422649	0	0	0	0	0	0	0	0	0	0	0	0	0	0	0	0	0	0	0	0	0	0	0	0
Fusobacterium necrophorum	0	0.00139575	0	0	0	0.00186129	0	0.0019391	0.00350439	0.00213352	0.00287219	0.0030146	0.00334524	0.00332061	0.00339824	0	0	0	0.00269893	0.00193484	0.00172361	0	0	0	0	0	0	0	0	0	0	0	0	0	0	0	0.00145885	0	0.0014553	0	0	0
Corallococcus coralloides	0	0	0	0	0	0	0	0	0.00196881	0.010132	0.00704474	0.00524162	0	0	0	0.00178265	0.00536413	0.00449581	0	0	0	0	0	0	0	0	0	0	0	0	0	0	0	0	0	0	0	0	0	0	0	0
Burkholderia sp. DHOD12	0	0	0	0	0	0	0	0	0	0.00295203	0.00277693	0.00188453	0	0	0	0.00227471	0.00404082	0.00266614	0.00131517	0.00229578	0.00145403	0.00164721	0.00152543	0.00200342	0	0	0	0.00155205	0.00146179	0.00156239	0.0015277	0.00134582	0.00167461	0	0	0	0	0	0	0	0	0
Sorangium cellulosum	0.0017594	0.00149027	0.00174544	0.00200363	0.00193424	0	0.00178127	0	0	0.00246454	0.0019148	0.00172239	0	0	0	0	0.00166201	0	0	0	0	0	0.00143541	0	0	0	0	0.00170433	0.00196702	0.00170848	0	0	0	0.00169892	0.00141901	0.00155196	0	0	0	0.00158936	0.001981	0.00212069
Gemmata sp. SH-PL17	0.00437206	0.00344035	0.00444085	0.0050595	0.0049395	0.0015817	0.00416273	0	0	0	0	0	0	0	0	0	0	0	0	0	0	0	0	0	0	0	0	0	0.00142514	0	0	0	0	0.00149209	0	0	0	0	0	0	0.00199071	0.00246248
Arachidicoccus sp. KIS59-12	0	0	0	0	0.00147386	0	0.00133197	0	0	0.00351475	0.00331041	0.00207646	0	0	0	0	0.00211099	0	0	0	0	0	0	0	0	0	0	0.00153405	0.00176298	0.00160983	0	0	0	0.00124546	0.00295512	0.00357073	0	0	0	0.00418965	0.00257072	0.0019317
Massilia violaceinigra	0	0	0	0	0	0	0	0	0	0.00249463	0.0031175	0.00181174	0	0	0	0	0	0	0	0	0	0	0	0	0	0	0	0.00194888	0.00289179	0.00245115	0	0	0	0.0020086	0.00369132	0.0039097	0	0	0	0.00440199	0.0036676	0.00278382
Phenylobacterium zucineum	0.00216256	0.00231813	0.00256587	0.00245909	0.00236975	0.00237096	0.00199729	0.00209406	0	0	0	0	0	0	0	0	0	0	0	0	0	0	0	0	0.00179007	0.00239884	0.00247561	0.00238171	0.00204783	0.00171928	0	0	0	0	0	0	0	0	0	0	0	0.00167802
Shewanella oneidensis	0	0	0	0	0	0	0	0	0.00183512	0	0	0	0.00190174	0.0019126	0.00168582	0	0.00219961	0.00291836	0.0013739	0	0	0	0	0	0.0051611	0.00396137	0.0021771	0	0	0	0.00282298	0.00344757	0	0	0	0	0	0	0.00129974	0	0	0
Achromobacter xylosoxidans	0.00312329	0.00368519	0.00372872	0.00348021	0.00322977	0.00333883	0.0026779	0.00278602	0	0	0	0	0	0	0	0	0	0	0	0	0	0	0	0	0.00173686	0.00206442	0.00220445	0	0	0	0	0	0	0	0	0	0	0	0	0	0	0
Janthinobacterium sp. 17J80-10	0.00145628	0	0	0.00158885	0.00191417	0	0.00170617	0	0	0.00182659	0.00241017	0	0	0	0	0	0	0	0	0	0	0	0	0	0	0	0	0	0.00183585	0.00161077	0	0	0	0.00158261	0.00331992	0.00341058	0	0	0	0.0038713	0.00318927	0.0022637
Chryseobacterium sp. IHB B 17019	0	0	0	0	0	0	0	0	0	0.00298814	0.00384864	0.00298481	0.00157091	0.00133845	0	0.002074	0.00580129	0.00411677	0.0016504	0.00145171	0	0	0	0	0	0	0	0	0	0	0	0	0	0	0.00120403	0.00134656	0	0	0	0.00155414	0	0
Phenylobacterium sp. HYN0004	0.00175347	0.00200514	0.00221576	0.00207823	0.00201257	0.00229176	0.00170085	0.00207802	0	0	0	0	0	0	0	0	0	0	0	0	0	0	0	0	0.00206361	0.0025415	0.00258579	0.00266527	0.00203238	0.00182169	0	0	0	0	0	0	0	0	0	0	0	0.00153273
Klebsiella pneumoniae	0	0	0	0	0	0	0	0	0.00166498	0.00174233	0.00199101	0.00180015	0.00185033	0.0017948	0.00180888	0	0.00224884	0.0018026	0.00202163	0.00189706	0	0	0	0	0	0	0	0	0	0	0.00146683	0.00180086	0	0	0.0012313	0	0.00162271	0.001512	0.00166333	0.00123749	0	0
Ottowia oryzae	0	0	0	0.00144303	0.00173868	0	0.00150411	0	0	0	0	0	0	0	0	0.00177833	0	0	0	0	0	0.00168817	0.00225602	0.00254138	0	0	0	0.00265402	0.00312143	0.0031539	0	0	0.00140721	0.0020484	0	0	0	0	0	0	0.00248755	0.0030312
Rhodoferax antarcticus	0	0	0	0.00143497	0.00169517	0	0.00153137	0	0	0	0	0	0	0	0	0	0	0	0	0	0	0.00161289	0.00194169	0.00205688	0	0	0	0.00217617	0.00286485	0.0027532	0	0	0	0.00210893	0.00127206	0.0014349	0	0	0	0.00137126	0.00303053	0.00309169
Shinella sp. HZN7	0.00151681	0.00132685	0.00138178	0.00141829	0.00142945	0	0	0	0	0	0	0	0	0	0	0.0016769	0	0	0	0	0	0	0.00153927	0.00152806	0	0	0	0.00209741	0.00235212	0.00301673	0	0	0	0.00179196	0.00125828	0.00156955	0	0	0	0.00132486	0.00242351	0.00214621
Lysobacter sp. TY2-98	0	0	0	0	0	0	0	0	0	0	0	0	0	0	0	0	0	0	0	0	0.00184407	0	0	0	0.00399252	0.00455269	0.00450658	0	0.00324288	0.0053481	0.00187341	0	0.00441983	0	0	0	0	0	0	0	0	0
Polaromonas naphthalenivorans	0.00146789	0	0	0.00168163	0.00198308	0	0.00174339	0	0	0	0	0	0	0	0	0	0	0	0	0	0	0.00139722	0.00163546	0.00162374	0	0	0	0.0020314	0.00257867	0.00214159	0	0	0	0.00197637	0.00126	0.00136236	0	0	0	0.0014163	0.00257314	0.00274133
Sebaldella termitidis	0	0	0	0	0	0.00164071	0	0.00163079	0.00287672	0.00171825	0.00230299	0.00267707	0.00268692	0.00273394	0.0028668	0	0	0	0.00232342	0.00165177	0.00150215	0	0	0	0	0	0	0	0	0	0	0	0	0	0	0	0.00123705	0	0.00125785	0	0	0
Acidovorax sp. T1	0	0	0	0	0	0	0	0	0	0	0	0	0	0	0	0.00178769	0	0	0	0	0	0.00161887	0.00213961	0.00255733	0	0	0	0.00237571	0.00265817	0.00291433	0	0	0.00143639	0.00173367	0.0012557	0.00144028	0	0	0	0.00167979	0.00264477	0.00262874
Pedobacter sp. eg	0.00132041	0	0	0	0.00145236	0	0.00132266	0	0	0.00301221	0.00331993	0.00206654	0	0	0	0	0.0018097	0	0	0	0	0	0	0	0	0	0	0	0	0	0	0	0	0	0.00298382	0.00356211	0	0	0	0.00393869	0.00235735	0.00168886
Pseudarcicella sp. HME7025	0	0	0	0	0	0	0	0	0	0.0028768	0.00338662	0.00226839	0	0	0	0	0.0026348	0	0	0	0	0.00169747	0	0.00146568	0	0	0	0	0	0	0	0	0	0	0.00290518	0.00351327	0	0	0	0.0037338	0.00209997	0.00170756
Niabella ginsenosidivorans	0	0	0	0	0.00143851	0	0	0	0	0.00328605	0.00319609	0.00189943	0	0	0	0	0.00196133	0	0	0	0	0	0	0	0	0	0	0	0.00148431	0	0	0	0	0	0.00283543	0.00351902	0	0	0	0.00389162	0.00240864	0.00180512
Methylophilus sp. TWE2	0	0	0	0	0	0	0	0	0	0.00371637	0.00327945	0.0023445	0	0	0	0.00229342	0.00545668	0.00364795	0	0.00198194	0	0	0	0	0.00173644	0	0	0	0	0	0	0.00148194	0.00163292	0	0	0	0	0	0	0	0	0
Pseudoxanthomonas suwonensis	0	0	0	0	0	0	0	0	0	0	0	0	0	0	0	0	0	0	0	0	0.00178128	0	0	0	0.0035635	0.00404718	0.00393769	0	0.00325966	0.00498263	0.00178259	0	0.00421496	0	0	0	0	0	0	0	0	0
Thiomonas intermedia	0	0	0	0.0014389	0.00157066	0	0.00152007	0	0	0	0	0	0	0	0	0.0016733	0	0	0	0	0	0.0016058	0.00167908	0.00192392	0	0	0	0.00197739	0.00224436	0.00228251	0	0	0	0.00161596	0.00130564	0.0013857	0	0	0	0.00133875	0.00190512	0.00203607
Sulfuritalea hydrogenivorans	0.00197308	0	0.00149896	0.00210972	0.00259621	0	0.00231499	0	0	0	0	0	0	0	0	0	0	0	0	0	0	0	0	0	0	0	0	0.00146729	0.00192815	0.00178223	0	0	0	0.00162241	0.00154989	0.00173042	0	0	0	0.00174109	0.00279531	0.00236213
Hydrogenophaga sp. PBC	0.00140292	0	0	0.00159747	0.00180635	0	0.0016643	0	0	0	0	0	0	0	0	0	0	0	0	0	0	0.00136555	0.00174059	0.00183949	0	0	0	0.00227144	0.00271204	0.00236895	0	0	0	0.0020114	0	0	0	0	0	0.00119719	0.00251639	0.00287438
Aequorivita sublithincola	0	0	0	0	0	0	0	0	0	0.00370132	0.00369146	0.00289712	0.00317814	0.00316711	0.00227496	0	0.00382224	0.00403127	0	0	0	0	0	0	0	0	0	0	0	0	0	0	0	0	0	0	0	0	0	0	0	0
Comamonas serinivorans	0	0	0	0.00136468	0.00154135	0	0.0013333	0	0	0	0	0	0	0	0	0.00168769	0	0	0	0	0	0.00160602	0.00188317	0.00224613	0	0	0	0.00226094	0.00254555	0.00275085	0	0	0	0.00178972	0	0	0	0	0	0	0.00249727	0.00261441
Chitinophaga caeni	0	0	0	0	0.00134349	0	0	0	0	0.00300619	0.00292697	0.00195568	0	0	0	0	0.00178214	0	0	0	0	0	0	0	0	0	0	0	0.00147946	0	0	0	0	0	0.00274388	0.0032533	0	0	0	0.00363356	0.00225962	0.00166997
Sinorhizobium sp. RAC02	0.00161167	0	0.00136871	0.0014882	0.00154348	0	0	0	0	0	0	0	0	0	0	0	0	0	0	0	0	0	0.00144946	0	0	0	0	0.00195113	0.00234593	0.0028697	0	0	0	0.00190042	0.00133807	0.00156345	0	0	0	0.00142985	0.0027079	0.00239027
Gemmata obscuriglobus	0.00345506	0.00275566	0.0034694	0.00393848	0.00391661	0	0.00333723	0	0	0	0	0	0	0	0	0	0	0	0	0	0	0	0	0	0	0	0	0	0	0	0	0	0	0.00119922	0	0	0	0	0	0	0.00166383	0.00207348
Haliscomenobacter hydrossis	0	0	0	0	0	0	0	0	0	0.00297309	0.00298175	0.00211948	0	0	0	0	0.00193573	0	0	0	0	0	0	0	0	0	0	0	0.00147283	0	0	0	0	0	0.0028848	0.0034472	0	0	0	0.00376902	0.00238163	0.00179673
Lysobacter maris	0	0	0	0	0	0	0	0	0	0	0	0	0	0	0	0	0	0	0	0	0.00147962	0	0	0	0.00339181	0.00409731	0.00414008	0	0.00305475	0.00460824	0.00136233	0	0.00362557	0	0	0	0	0	0	0	0	0
Comamonas testosteroni	0	0	0	0	0.00142466	0	0	0	0	0	0	0	0	0	0	0.0017028	0	0	0	0	0	0.00163547	0.00205023	0.00250902	0	0	0	0.00222493	0.00238259	0.00282366	0	0	0.00146098	0.00159578	0	0	0	0	0	0.00122597	0.00237951	0.00230671
Diaphorobacter polyhydroxybutyrativorans	0	0	0	0	0.00160014	0	0.00152472	0	0	0	0	0	0	0	0	0.00177474	0	0	0	0	0	0.00145147	0.00169547	0.00211481	0	0	0	0.00193088	0.00214411	0.002733	0	0	0	0.00142202	0	0.00130994	0	0	0	0.00142884	0.00234824	0.00219219
Massilia oculi	0	0	0	0	0	0	0	0	0	0.00196802	0.00231967	0	0	0	0	0	0.00170731	0	0	0	0	0	0	0	0	0	0	0.00147854	0.00207257	0.00190718	0	0	0	0.00142455	0.00258028	0.00264429	0	0	0	0.00281534	0.00248786	0.00197418
Massilia putida	0	0	0	0	0	0	0	0	0	0	0.00158852	0	0	0	0	0	0	0	0	0	0	0.00136555	0.00136753	0	0	0	0	0.00184911	0.0025376	0.00231164	0	0	0	0.00165576	0.00235755	0.00248378	0	0	0	0.00266057	0.00248118	0.00212104
Janthinobacterium agaricidamnosum	0	0	0	0	0	0	0	0	0	0.00181154	0.00191241	0	0	0	0	0	0	0	0	0	0	0	0	0	0	0	0	0.00158806	0.0023923	0.00210495	0	0	0	0.0014139	0.00275335	0.00270246	0	0	0	0.00309846	0.00274189	0.00193065
Polynucleobacter necessarius	0	0	0	0	0	0	0	0	0	0.00270828	0.00303414	0.00264232	0	0	0	0	0.00239259	0.0018026	0	0	0	0	0	0	0	0	0	0	0	0	0	0	0	0	0.0021133	0.00274268	0	0	0	0.0031435	0.00208571	0.00157102
Limnohabitans sp. 63ED37-2	0	0	0	0.00138249	0.00152057	0	0.00137849	0	0	0	0	0	0	0	0	0	0	0	0	0	0	0.00155908	0.00192616	0.00209229	0	0	0	0.00227744	0.00263211	0.00250799	0	0	0	0.00191443	0	0	0	0	0	0	0.00224778	0.0026985
Runella sp. HYN0085	0	0	0	0	0	0	0	0	0	0.00231408	0.00255068	0.0017257	0	0	0	0	0.00168564	0	0	0	0	0	0	0	0	0	0	0	0	0	0	0	0	0	0.00222811	0.0028206	0.0014714	0.001512	0.00153124	0.00300025	0.00184351	0.00142609
Arachidicoccus sp. BS20	0	0	0	0	0	0	0	0	0	0.00287981	0.00278646	0.00171743	0	0	0	0	0.0018294	0	0	0	0	0	0	0	0	0	0	0	0.00156867	0	0	0	0	0	0.00252316	0.00304503	0	0	0	0.0036278	0.00218192	0.00170984
Fusobacterium periodonticum	0	0	0	0	0	0.00152111	0	0.00152125	0.00264224	0.00190783	0.00248876	0.00253808	0.0026478	0.00241997	0.00262339	0	0	0	0.00203878	0.00150347	0	0	0	0	0	0	0	0	0	0	0	0	0	0	0	0	0	0	0	0	0	0
Pandoraea pnomenusa	0.00180782	0.00285324	0.00261489	0.00223042	0.00199889	0.00210682	0.00153735	0.00204864	0	0	0	0	0	0	0	0	0	0	0	0	0	0	0	0	0	0.0016995	0	0	0	0	0.00187048	0	0.00174672	0	0	0	0	0	0	0	0	0
Spirosoma rigui	0	0	0	0	0	0	0	0	0	0	0	0	0	0	0	0	0	0	0	0	0	0	0	0	0	0	0	0	0	0	0.00159639	0.00189161	0.00354908	0	0	0	0.00443893	0.00510898	0.00442251	0.00138041	0	0
Dyadobacter fermentans	0	0	0	0	0	0	0	0	0	0.00260597	0.00302462	0.00185806	0	0	0	0	0.0018353	0	0	0	0	0	0	0	0	0	0	0	0	0	0	0	0	0	0.00245973	0.00298039	0	0	0	0.00329997	0.00206386	0.00155581
Azoarcus sp. KH32C	0.00203558	0	0.00157715	0.00221355	0.00260189	0	0.00245391	0	0	0	0	0	0	0	0	0	0	0	0	0	0	0	0	0	0	0	0	0	0.00155851	0	0	0	0	0.00130992	0.0012402	0.0013699	0	0	0	0.00121412	0.00199223	0.0017448
Microbacterium sp. XT11	0.00160426	0.00329048	0.00275307	0	0	0.00150289	0	0.00256961	0	0	0	0	0	0	0	0	0	0	0	0	0	0	0	0	0.00193183	0.00288006	0.00318281	0	0	0	0.00156221	0	0	0	0	0	0	0	0	0	0	0
Chryseobacterium gleum	0	0	0	0	0	0	0	0	0	0.00297309	0.00335089	0.00268038	0	0	0	0.0016805	0.00446026	0.00339145	0.0013066	0	0	0	0	0	0	0	0	0	0	0	0	0	0	0	0	0	0	0	0	0.00132994	0	0
Spirosoma montaniterrae	0	0	0	0	0	0	0	0	0	0	0	0	0	0	0	0	0	0	0	0	0	0	0	0	0	0	0	0	0	0	0.00140498	0.00180472	0.00332441	0	0	0	0.00407653	0.00471942	0.00404971	0.00141156	0	0
Collimonas arenae	0	0	0	0	0	0	0	0	0	0.00177543	0.0018362	0	0	0	0	0	0	0	0	0	0	0.00136732	0	0	0	0	0	0.00142828	0.00173251	0.00157037	0	0	0	0.00119614	0.00206881	0.00215414	0	0	0	0.00230056	0.00186658	0.00142329
Acidovorax sp. JS42	0	0	0	0	0	0	0	0	0	0	0	0	0	0	0	0	0	0	0	0	0	0.00142777	0.00185699	0.00235846	0	0	0	0.00208766	0.00230884	0.00273394	0	0	0	0.00152544	0	0	0	0	0	0.0013147	0.00232457	0.00245391
Hydrogenophaga sp. RAC07	0	0	0	0	0.00148469	0	0.0013672	0	0	0.00187172	0	0	0	0	0	0	0	0	0	0	0	0	0.00143371	0.00155527	0	0	0	0.0020284	0.00230221	0.00219514	0	0	0	0.00167594	0	0	0	0	0	0	0.00199739	0.00233118
Herbaspirillum seropedicae	0	0	0	0	0	0	0	0	0.00154416	0.00535638	0.00407013	0.00368469	0	0	0	0	0.0029164	0.00228424	0	0	0	0	0	0	0	0	0	0	0	0	0	0	0	0	0	0	0	0	0	0	0	0
Azoarcus communis	0.0017589	0	0.00138622	0.00193222	0.00222055	0	0.00205445	0	0	0	0	0	0	0	0	0	0	0	0	0	0	0	0	0	0	0	0	0.00158206	0.0016645	0.00162909	0	0	0	0.00140128	0	0	0	0	0	0	0.00203411	0.00186264
Thauera sp. K11	0.00159858	0	0	0.00180514	0.00205821	0	0.00188828	0	0	0	0	0	0	0	0	0	0	0	0	0	0	0	0	0	0	0	0	0.00145003	0.00166318	0.00171693	0	0	0	0.00124658	0	0.00130994	0	0	0	0.00122089	0.00192151	0.00160476
Singulisphaera acidiphila	0.00167713	0.00213447	0.00234157	0	0	0	0	0	0	0.0023863	0.00172189	0	0	0	0	0	0	0	0	0	0	0	0	0	0	0	0	0	0	0	0	0	0	0	0	0	0.00231689	0.00132388	0.00138534	0	0.00172211	0.00155808
Fusobacterium gonidiaformans	0	0	0	0	0	0	0	0	0.00259791	0	0.00219106	0.00233292	0.00244885	0.00254426	0.00254947	0	0	0	0.00203963	0.00148855	0	0	0	0	0	0	0	0	0	0	0	0	0	0	0	0	0	0	0	0	0	0
Ralstonia solanacearum	0	0	0	0	0.00134775	0	0.00140508	0	0	0.00194395	0	0	0	0	0	0	0.0017329	0	0	0	0	0	0	0	0	0	0	0.00150404	0.00146621	0.00156239	0	0	0	0	0.00135271	0.0015437	0	0	0	0.00148031	0.00153514	0.00125982
Fibrella sp. ES10-3-2-2	0	0	0	0	0	0	0	0	0	0	0.00182191	0	0	0	0	0	0	0	0	0	0	0	0	0	0	0	0	0	0	0	0	0	0.00181341	0	0.00155764	0.00187477	0.00228922	0.00256155	0.00230354	0.00211226	0.00130539	0
Clostridium beijerinckii	0	0	0	0	0	0	0	0	0.00140405	0.00492606	0.00363668	0.00276807	0	0	0	0	0.00262693	0.0020306	0	0	0	0	0	0	0	0	0	0	0	0	0	0	0	0	0	0	0	0	0	0	0	0
Bosea sp. Tri-49	0.00256869	0.00255379	0.00285787	0.00226397	0.00220244	0.00156942	0.0016736	0	0	0	0	0	0	0	0	0	0	0	0	0	0	0	0	0	0	0	0	0	0	0	0	0	0	0	0	0	0	0	0	0	0	0.00124619
Stenotrophomonas acidaminiphila	0	0	0	0	0	0	0	0	0	0	0	0	0	0	0	0	0	0	0	0	0	0	0	0	0.00256787	0.00283406	0.00265378	0	0.00222095	0.00364526	0	0	0.0029426	0	0	0	0	0	0	0	0	0
Sulfuriferula sp. AH1	0	0	0	0	0	0	0	0	0	0	0	0	0	0	0	0.00206465	0	0.00199782	0	0	0.00156016	0.00165142	0.00147053	0.00179587	0	0	0	0.00150855	0	0.00159057	0.00155114	0	0.00167315	0	0	0	0	0	0	0	0	0
Tabrizicola sp. K13M18	0.00163267	0.00168151	0.00179842	0.00164208	0.00151293	0	0	0	0	0	0	0	0	0	0	0.00178121	0	0	0	0	0	0	0	0	0	0	0	0.00191587	0.00156337	0	0	0	0	0	0	0	0	0	0	0	0.00154334	0.00172645
Chromobacterium sp. IIBBL 274-1	0	0	0	0	0	0	0	0	0	0	0	0	0	0	0	0.00226896	0	0.00177695	0	0.00153752	0	0.00173667	0.00164652	0.00221588	0	0	0	0.00164507	0	0	0.0016182	0	0.00177631	0	0	0	0	0	0	0	0	0
Bradyrhizobium sp. SK17	0.00181622	0.00243931	0.00256634	0	0	0.00162288	0	0	0	0	0	0	0	0	0	0	0	0	0	0	0	0	0	0	0.00205113	0.00189592	0.00180044	0	0	0	0	0	0	0	0	0	0.00177956	0	0	0	0	0
Hydrogenophaga sp. PAMC20947	0	0	0	0	0	0	0	0	0	0	0	0	0	0	0	0	0	0	0	0	0	0.00137375	0.00149287	0.00179658	0	0	0	0.00184686	0.0019074	0.00202603	0	0	0	0.00136429	0	0	0	0	0	0	0.00182196	0.00188065
Acidovorax avenae	0	0	0	0	0	0	0	0	0	0	0	0	0	0	0	0	0	0	0	0	0	0	0.00172846	0.00196284	0	0	0	0.00197964	0.00217767	0.0021228	0	0	0	0.0015218	0	0	0	0	0	0	0.00174881	0.00217086
Propionibacterium acidifaciens	0	0	0	0	0	0	0	0	0	0.00432121	0.00327706	0.00241068	0	0	0	0	0.00254422	0.00193797	0	0	0	0	0	0	0	0	0	0	0	0	0	0	0	0	0	0	0	0	0	0	0	0
Bradyrhizobium icense	0.0016964	0.00223308	0.00234157	0	0	0.00149656	0	0	0	0	0	0	0	0	0	0	0	0	0	0	0	0	0	0	0.00182748	0.00165505	0.00158711	0	0	0	0	0	0	0	0	0	0.00153709	0	0	0	0	0
Polaromonas sp. JS666	0	0	0	0	0.00150618	0	0.00131668	0	0	0	0	0	0	0	0	0	0	0	0	0	0	0	0	0	0	0	0	0.00174109	0.00212114	0.001747	0	0	0	0.00164371	0	0	0	0	0	0	0.00197978	0.00223065
Nakamurella multipartita	0.0040272	0.00476036	0.00259015	0	0	0	0	0.00270052	0	0	0	0	0	0	0	0	0	0	0	0	0	0	0	0	0	0	0	0	0	0	0	0	0	0	0	0	0	0	0	0	0	0
Mucilaginibacter gotjawali	0	0	0	0	0	0	0	0	0	0.00235019	0.00214105	0	0	0	0	0	0	0	0	0	0	0	0	0	0	0	0	0	0	0	0	0	0	0	0.00186962	0.0023028	0	0	0	0.00254576	0.00161254	0.00124409
Luteimonas sp. 100111	0	0	0	0	0	0	0	0	0	0	0	0	0	0	0	0	0	0	0	0	0	0	0	0	0.00197714	0.0024588	0.00256938	0	0.00200014	0.00274568	0	0	0.00208622	0	0	0	0	0	0	0	0	0
Lysobacter enzymogenes	0	0	0	0	0	0	0	0	0	0	0	0	0	0	0	0	0	0	0	0	0	0	0	0	0.00204407	0.00238437	0.00239434	0	0.0019467	0.00274756	0	0	0.0022169	0	0	0	0	0	0	0	0	0
Stenotrophomonas maltophilia	0	0	0	0	0	0	0	0	0	0	0	0	0	0	0	0	0	0	0	0	0	0	0	0	0.00207982	0.00214712	0.00197471	0	0.00196039	0.00292137	0	0	0.00263206	0	0	0	0	0	0	0	0	0
Sphingobacteriaceae bacterium GW460-11-11-14-LB5	0	0	0	0	0	0	0	0	0	0.00226894	0.00226965	0	0	0	0	0	0	0	0	0	0	0	0	0	0	0	0	0	0	0	0	0	0	0	0.00192932	0.00237031	0	0	0	0.00260909	0.00164684	0
Variovorax sp. PAMC 28711	0	0	0	0	0	0	0	0	0	0	0	0	0	0	0	0	0	0	0	0	0	0	0.00138817	0.0015229	0	0	0	0.00176209	0.00192859	0.00172633	0	0	0	0.00136737	0	0	0	0	0	0	0.00150479	0.00185704
Massilia sp. WG5	0	0	0	0	0	0	0	0	0	0	0.00160757	0	0	0	0	0	0	0	0	0	0	0	0	0	0	0	0	0	0.00181289	0	0	0	0	0	0.00191411	0.00197209	0	0	0	0.00219896	0.00190664	0.00153448
Solitalea canadensis	0	0	0	0	0	0	0	0	0	0.00207033	0.00217439	0	0	0	0	0	0	0	0	0	0	0	0	0	0	0	0	0	0	0	0	0	0	0	0.0019784	0.00244285	0	0	0	0.00262263	0.00158796	0
Arenibacter algicola	0	0	0	0	0	0	0	0	0	0	0	0	0.00176986	0.00187828	0	0	0.00409202	0.00505298	0	0	0	0	0	0	0	0	0	0	0	0	0	0	0	0	0	0	0	0	0	0	0	0
Massilia sp. YMA4	0	0	0	0	0	0	0	0	0	0	0	0	0	0	0	0	0	0	0	0	0	0	0	0.00148163	0	0	0	0	0.00159516	0.00192644	0	0	0	0	0.00137797	0.00150887	0	0	0	0.00154669	0.00182591	0.00132259
Clostridium perfringens	0	0	0	0	0	0	0	0	0.00186586	0	0.00175523	0.00191928	0.00180842	0.00167654	0.00177282	0	0	0	0.00143263	0	0	0	0	0	0	0	0	0	0	0	0	0	0	0	0	0	0	0	0	0	0	0
Clostridium sp. JN500901	0	0	0	0	0	0	0	0	0	0.00380062	0.00276026	0.00187295	0	0	0	0	0.00204601	0.00165583	0	0	0	0	0	0	0	0	0	0	0	0	0	0	0	0	0	0	0	0	0	0	0	0
Mucilaginibacter sp. HYN0043	0	0	0	0	0	0	0	0	0	0.00200112	0.00186717	0	0	0	0	0	0	0	0	0	0	0	0	0	0	0	0	0	0	0	0	0	0	0	0.00182399	0.00217605	0	0	0	0.00251663	0.00152058	0
Gemmobacter sp. HYN0069	0.00144121	0.00143026	0.00160236	0.00145859	0.00134597	0	0	0	0	0	0	0	0	0	0	0	0	0	0	0	0	0	0	0	0	0	0	0.00159181	0	0	0	0	0	0	0	0	0	0	0	0	0.0013497	0.00152452
Elizabethkingia sp. 2-6	0	0	0	0	0	0	0	0	0	0	0	0	0	0	0	0	0.00228822	0.00179547	0	0	0	0	0	0	0	0	0	0	0	0.00261838	0	0	0	0	0.0015674	0.00308345	0	0	0	0	0	0
Limnohabitans sp. 103DPR2	0	0	0	0	0	0	0	0	0	0	0	0	0	0	0	0	0	0	0	0	0	0	0	0	0	0	0	0.00161882	0.00193169	0.00191564	0	0	0	0.00148284	0	0	0	0	0	0	0.00216523	0.00211632
Dyella japonica	0	0	0	0	0	0	0	0	0	0	0	0	0	0	0	0	0	0	0	0	0	0	0	0	0.00178549	0.00182304	0.00186765	0	0.00142514	0.00209743	0	0	0.00184509	0	0	0	0	0	0	0	0	0
Dialister pneumosintes	0	0	0	0	0	0	0	0	0	0.00384275	0.00271977	0.00216581	0	0	0	0	0.00204404	0	0	0	0	0	0	0	0	0	0	0	0	0	0	0	0	0	0	0	0	0	0	0	0	0
Phreatobacter stygius	0.00166034	0.00172243	0.00202436	0.00143384	0.00133798	0.00157299	0	0	0	0	0	0	0	0	0	0	0	0	0	0	0	0	0	0	0	0	0	0	0	0	0	0	0	0	0	0	0	0	0	0	0	0
Desulfitobacterium dehalogenans	0	0	0	0	0	0	0	0	0	0.00364414	0.00241731	0.00166282	0	0	0	0	0.00192589	0	0	0	0	0	0	0	0	0	0	0	0	0	0	0	0	0	0	0	0	0	0	0	0	0
Ottowia sp. oral taxon 894	0	0	0	0	0	0	0	0	0	0	0	0	0	0	0	0	0	0	0	0	0	0	0	0.00149594	0	0	0	0.00158731	0.00165523	0.00182545	0	0	0	0	0	0	0	0	0	0	0.00140524	0.00166263
Citromicrobium sp. JL477	0	0	0	0	0	0	0	0	0	0	0	0	0.00244941	0.00190008	0	0.00336027	0	0.0018425	0	0	0	0	0	0	0	0	0	0	0	0	0	0	0	0	0	0	0	0	0	0	0	0
Roseitalea porphyridii	0	0	0	0	0	0	0	0	0	0	0	0	0.00162176	0.00154947	0	0	0.00266631	0.0037078	0	0	0	0	0	0	0	0	0	0	0	0	0	0	0	0	0	0	0	0	0	0	0	0
Delftia tsuruhatensis	0	0	0	0	0	0	0	0	0	0	0	0	0	0	0	0	0	0	0	0	0	0	0	0.00151095	0	0	0	0.00147854	0.00165037	0.00160231	0	0	0	0	0	0	0	0	0	0	0.00127807	0.00164515
Mesorhizobium opportunistum	0	0	0	0	0	0	0	0	0	0.00324994	0.00239111	0.00162642	0	0	0	0	0.00179789	0	0	0	0	0	0	0	0	0	0	0	0	0	0	0	0	0	0	0	0	0	0	0	0	0
Neisseria meningitidis	0	0	0	0	0	0	0	0	0	0.00197705	0.0019529	0	0	0	0	0	0.00296366	0.0021161	0	0	0	0	0	0	0	0	0	0	0	0	0	0	0	0	0	0	0	0	0	0	0	0
Cytophaga hutchinsonii	0	0	0	0	0	0	0	0	0	0	0.0017457	0	0	0	0	0	0	0	0	0	0	0	0	0	0	0	0	0	0	0	0	0	0	0	0.00163915	0.0019746	0	0	0	0.0021038	0.00128809	0
Xanthomonas citri	0	0	0	0	0.0013156	0	0	0	0	0	0	0	0	0	0	0	0	0	0	0	0	0	0	0	0	0	0	0	0	0	0	0	0	0	0.00136964	0.00152072	0	0	0	0.00148471	0.00179343	0.00125126
Pedobacter heparinus	0	0	0	0	0	0	0	0	0	0.00175436	0.00162901	0	0	0	0	0	0	0	0	0	0	0	0	0	0	0	0	0	0	0	0	0	0	0	0.00147182	0.00183707	0	0	0	0.00200389	0	0
Pandoraea sp. XY-2	0	0	0	0	0	0	0	0	0	0	0	0	0	0	0	0	0	0	0	0	0	0	0	0.00169152	0	0	0	0	0.0014746	0.00207582	0	0	0	0	0	0	0	0	0	0	0.00169813	0.00136892
Rhodobacteraceae bacterium QY30	0.00171543	0.00153309	0.0017186	0.00150919	0.00142732	0	0	0	0	0	0	0	0	0	0	0	0	0	0	0	0	0	0	0	0	0	0	0	0	0	0	0	0	0	0	0	0	0	0	0	0	0
Methyloversatilis sp. RAC08	0	0	0	0	0.00144846	0	0	0	0	0	0	0	0	0	0	0	0	0	0	0	0	0	0	0	0	0	0	0	0.00144678	0	0	0	0	0.00119193	0	0	0	0	0	0	0.00201651	0.00175022
Polaromonas sp. SP1	0	0	0	0	0	0	0	0	0	0	0	0	0	0	0	0	0	0	0	0	0	0	0	0	0	0	0	0.00155655	0.00183099	0	0	0	0	0.00130684	0	0	0	0	0	0	0.00141344	0.00171631
Agrobacterium vitis	0	0	0	0	0	0	0	0	0	0	0	0	0	0	0	0	0	0	0	0.00209992	0.00183861	0	0	0	0	0	0	0.00144178	0	0.00209273	0	0	0	0	0	0	0	0	0	0	0	0
Hydrogenophaga crassostreae	0	0	0	0	0	0	0	0	0	0	0	0	0	0	0	0	0	0	0	0	0	0	0	0	0	0	0	0.0015198	0.00162475	0	0	0	0	0.00120735	0	0	0	0	0	0	0.0013324	0.00164515
Acetobacteraceae bacterium	0	0	0	0	0	0	0	0	0	0.00194093	0	0	0.00133899	0	0	0	0.00386162	0	0	0	0	0	0	0	0	0	0	0	0	0	0	0	0	0	0	0	0	0	0	0	0	0
Pseudoxanthomonas spadix	0	0	0	0	0	0	0	0	0	0	0	0	0	0	0	0	0	0	0	0	0	0	0	0	0	0.00168555	0.00174887	0	0	0.00204952	0	0	0.0014862	0	0	0	0	0	0	0	0	0
Alcaligenes faecalis	0	0	0	0	0	0	0	0	0	0.00194395	0	0	0	0	0	0	0.00211493	0.00165583	0	0	0	0	0	0	0	0	0	0	0	0	0	0	0	0	0	0	0	0	0	0.00123817	0	0
Mucilaginibacter sp. BJC16-A31	0	0	0	0	0	0	0	0	0	0	0.00165759	0	0	0	0	0	0	0	0	0	0	0	0	0	0	0	0	0	0	0	0	0	0	0	0.00145833	0.00172791	0	0	0	0.00206417	0	0
Pedobacter ginsengisoli	0	0	0	0	0	0	0	0	0	0	0.00161948	0	0	0	0	0	0	0	0	0	0	0	0	0	0	0	0	0	0	0	0	0	0	0	0.00139318	0.0017254	0	0	0	0.00191821	0	0
Flammeovirgaceae bacterium 311	0	0	0	0	0	0	0	0	0	0	0.00176476	0	0	0	0	0	0	0	0	0	0	0	0	0	0	0	0	0	0	0	0	0	0	0	0.00140781	0.00166723	0	0	0	0.00178071	0	0
Haliangium ochraceum	0	0	0	0	0	0	0	0	0	0	0	0	0	0	0	0	0	0	0	0	0	0	0	0	0	0.00158889	0	0	0	0	0.00187634	0	0.00233653	0	0	0	0	0	0	0	0	0
Collimonas fungivorans	0	0	0	0	0	0	0	0	0	0	0	0	0	0	0	0	0	0	0	0	0	0	0	0	0	0	0	0	0	0	0	0	0	0	0.00141757	0.00148158	0	0	0	0.00156091	0.00130418	0
Flavobacterium sp. 140616W15	0	0	0.00140676	0	0	0	0	0	0.0015313	0	0	0	0	0	0	0	0	0	0.00134218	0	0	0	0	0	0	0	0	0	0	0	0	0	0	0	0	0	0.00135294	0	0	0	0	0
Rhizobium leguminosarum	0	0	0	0	0	0	0	0	0	0	0	0	0	0	0	0	0	0	0	0.00197261	0.00169699	0	0	0	0	0	0	0	0	0.00185833	0	0	0	0	0	0	0	0	0	0	0	0
Thauera humireducens	0	0	0	0	0.00147084	0	0.0013426	0	0	0	0	0	0	0	0	0	0	0	0	0	0	0	0	0	0	0	0	0	0	0	0	0	0	0	0	0	0	0	0	0	0.00142315	0.00127433
Rhodanobacter denitrificans	0	0	0	0	0	0	0	0	0	0	0	0	0	0	0	0	0	0	0	0	0	0	0	0	0	0.00159251	0	0	0	0.00195792	0	0	0.00172463	0	0	0	0	0	0	0	0	0
Rhizobium sp. ACO-34A	0	0	0	0	0	0	0	0	0	0	0	0	0	0	0	0	0	0	0	0.00163125	0.00165741	0	0	0	0	0	0	0	0	0.00196355	0	0	0	0	0	0	0	0	0	0	0	0
Gemmatimonas aurantiaca	0	0	0	0	0	0	0	0	0	0	0	0	0	0	0	0	0	0	0	0	0	0	0	0	0	0	0	0	0.00144192	0	0	0	0	0	0	0	0	0	0	0	0.00185656	0.0018782
Bosea vaviloviae	0.00152101	0.00176642	0.00188502	0	0	0	0	0	0	0	0	0	0	0	0	0	0	0	0	0	0	0	0	0	0	0	0	0	0	0	0	0	0	0	0	0	0	0	0	0	0	0
Agrobacterium sp. RAC06	0	0	0	0	0	0	0	0	0	0	0	0	0	0	0	0	0	0	0	0.00152679	0.00157585	0	0	0	0	0	0	0	0	0.00193302	0	0	0	0	0	0	0	0	0	0	0	0
Fluviicola taffensis	0	0	0	0	0	0	0	0	0	0	0	0	0	0	0	0	0	0	0	0	0	0	0	0	0	0	0	0	0	0	0	0	0	0	0.00147785	0.00171283	0	0	0	0.00178105	0	0
Cryptobacterium curtum	0	0	0	0	0	0	0	0	0	0.00260296	0.00212914	0	0	0	0	0	0	0	0	0	0	0	0	0	0	0	0	0	0	0	0	0	0	0	0	0	0	0	0	0	0	0
Mucilaginibacter sp. PAMC 26640	0	0	0	0	0	0	0	0	0	0	0	0	0	0	0	0	0	0	0	0	0	0	0	0	0	0	0	0	0	0	0	0	0	0	0.00126431	0.00160259	0	0	0	0.00181458	0	0
Virgibacillus sp. Bac332	0	0	0	0	0	0	0	0	0	0.00272935	0.00192194	0	0	0	0	0	0	0	0	0	0	0	0	0	0	0	0	0	0	0	0	0	0	0	0	0	0	0	0	0	0	0
Xanthomonadaceae bacterium AQ6-296	0	0	0	0	0	0	0	0	0	0	0	0	0	0	0	0	0	0	0	0	0	0	0	0	0	0.00158837	0	0	0	0.00158869	0	0	0.0014689	0	0	0	0	0	0	0	0	0
Vibrio cholerae	0	0	0	0	0	0	0	0	0	0	0.00181001	0	0	0	0	0	0	0	0.00147335	0	0	0	0	0	0	0	0	0	0	0	0	0	0	0	0.00135902	0	0	0	0	0	0	0
Stackebrandtia nassauensis	0	0	0	0	0	0	0	0	0	0.0027805	0.0018362	0	0	0	0	0	0	0	0	0	0	0	0	0	0	0	0	0	0	0	0	0	0	0	0	0	0	0	0	0	0	0
Sphingobacterium sp. 21	0	0	0	0	0	0	0	0	0	0	0	0	0	0	0	0	0	0	0	0	0	0	0	0	0	0	0	0	0	0	0	0	0	0	0.00130564	0.00159182	0	0	0	0.00170451	0	0
Microbacterium oxydans	0	0.00161145	0.00141376	0	0	0	0	0	0	0	0	0	0	0	0	0	0	0	0	0	0	0	0	0	0	0	0.00156523	0	0	0	0	0	0	0	0	0	0	0	0	0	0	0
Bosea sp. RAC05	0.00133919	0.00151634	0.00160446	0	0	0	0	0	0	0	0	0	0	0	0	0	0	0	0	0	0	0	0	0	0	0	0	0	0	0	0	0	0	0	0	0	0	0	0	0	0	0
Rhodobacter blasticus	0	0	0.00144831	0	0	0	0	0	0	0	0	0	0	0	0	0	0	0	0	0	0	0	0	0	0	0	0	0.0015363	0	0	0	0	0	0	0	0	0	0	0	0	0	0.00133465
Arcticibacterium luteifluviistationis	0	0	0	0	0	0	0	0	0	0	0.00164091	0	0	0	0	0	0	0	0	0	0	0	0	0	0	0	0	0	0	0	0	0	0	0	0	0.00129378	0	0	0	0.00135264	0	0
Chryseobacterium indologenes	0	0	0	0	0	0	0	0	0	0	0.00187907	0	0	0	0	0	0.00239456	0	0	0	0	0	0	0	0	0	0	0	0	0	0	0	0	0	0	0	0	0	0	0	0	0
Nitrobacter hamburgensis	0	0.00142283	0.00136008	0	0	0	0	0	0	0	0	0	0	0	0	0	0	0	0	0	0	0	0	0	0	0	0	0	0	0	0	0	0	0	0	0	0.00146771	0	0	0	0	0
Azoarcus sp. CIB	0.00128064	0	0	0	0.00149055	0	0.00146689	0	0	0	0	0	0	0	0	0	0	0	0	0	0	0	0	0	0	0	0	0	0	0	0	0	0	0	0	0	0	0	0	0	0	0
Rhodoplanes sp. Z2-YC6860	0.00128731	0.00134404	0.00155871	0	0	0	0	0	0	0	0	0	0	0	0	0	0	0	0	0	0	0	0	0	0	0	0	0	0	0	0	0	0	0	0	0	0	0	0	0	0	0
Oligotropha carboxidovorans	0	0.00144556	0.00137945	0	0	0	0	0	0	0	0	0	0	0	0	0	0	0	0	0	0	0	0	0	0	0	0	0	0	0	0	0	0	0	0	0	0.00129795	0	0	0	0	0
Pseudomonas fluorescens	0	0	0	0	0	0	0	0	0	0.00229903	0.00178381	0	0	0	0	0	0	0	0	0	0	0	0	0	0	0	0	0	0	0	0	0	0	0	0	0	0	0	0	0	0	0
Thauera sp. MZ1T	0	0	0	0	0.00139428	0	0.00131868	0	0	0	0	0	0	0	0	0	0	0	0	0	0	0	0	0	0	0	0	0	0	0	0	0	0	0	0	0	0	0	0	0	0.00130387	0
Sediminicola sp. YIK13	0	0	0	0	0	0	0	0	0	0	0	0	0	0	0	0	0.00182546	0.00208617	0	0	0	0	0	0	0	0	0	0	0	0	0	0	0	0	0	0	0	0	0	0	0	0
Chryseobacterium camelliae	0	0	0	0	0	0	0	0	0	0	0.0016171	0	0	0	0	0	0.00223899	0	0	0	0	0	0	0	0	0	0	0	0	0	0	0	0	0	0	0	0	0	0	0	0	0
Aeromonas sp. ASNIH1	0	0	0	0	0	0	0	0	0	0	0	0	0	0	0	0	0	0	0	0	0	0	0	0	0.00181792	0.00188248	0	0	0	0	0	0	0	0	0	0	0	0	0	0	0	0
Pseudomonas stutzeri	0	0	0	0	0	0	0	0	0	0	0	0	0	0	0	0.00189703	0	0.0017912	0	0	0	0	0	0	0	0	0	0	0	0	0	0	0	0	0	0	0	0	0	0	0	0
Dickeya zeae	0	0	0	0	0	0	0	0	0	0.00198306	0.00166235	0	0	0	0	0	0	0	0	0	0	0	0	0	0	0	0	0	0	0	0	0	0	0	0	0	0	0	0	0	0	0
Enterococcus avium	0	0	0	0	0	0	0	0	0	0	0	0	0	0	0	0	0	0	0.00363644	0	0	0	0	0	0	0	0	0	0	0	0	0	0	0	0	0	0	0	0	0	0	0
Vibrio parahaemolyticus	0	0	0	0	0	0	0	0	0	0.0017664	0.00176476	0	0	0	0	0	0	0	0	0	0	0	0	0	0	0	0	0	0	0	0	0	0	0	0	0	0	0	0	0	0	0
Luteimonas sp. YGD11-2	0	0	0	0	0	0	0	0	0	0	0	0	0	0	0	0	0	0	0	0	0	0	0	0	0	0	0.00164494	0	0	0.00184424	0	0	0	0	0	0	0	0	0	0	0	0
Paludisphaera borealis	0	0	0	0	0	0	0	0	0	0	0	0	0	0	0	0	0	0	0	0	0	0	0	0	0	0	0	0	0	0	0	0	0	0	0	0	0	0	0	0	0.001869	0.00156368
Lysobacter antibioticus	0	0	0	0	0	0	0	0	0	0	0	0	0	0	0	0	0	0	0	0	0	0	0	0	0	0	0	0	0	0.0018494	0	0	0.00147953	0	0	0	0	0	0	0	0	0
Opitutus terrae	0	0	0	0	0	0	0	0	0	0	0	0	0	0	0	0	0	0	0	0	0	0	0	0	0	0	0	0	0	0	0	0	0	0	0	0	0	0	0	0	0.00166383	0.00163186
Burkholderia pseudomallei	0	0	0	0	0	0	0	0	0	0.0017664	0	0	0	0	0	0	0	0	0	0	0	0	0	0	0	0	0	0	0	0	0	0	0	0	0	0.00129198	0	0	0	0	0	0
Aromatoleum aromaticum	0	0	0	0	0	0	0	0	0	0	0	0	0	0	0	0	0	0	0	0	0	0	0	0	0	0	0	0	0	0	0	0	0	0	0	0	0	0	0	0	0.00163105	0.00135441
Leadbetterella byssophila	0	0	0	0	0	0	0	0	0	0	0	0	0	0	0	0	0	0	0	0	0	0	0	0	0	0	0	0	0	0	0	0	0	0	0	0.0014191	0	0	0	0.00155109	0	0
Microbacterium sp. DFW100M-13	0	0.00161101	0.00134981	0	0	0	0	0	0	0	0	0	0	0	0	0	0	0	0	0	0	0	0	0	0	0	0	0	0	0	0	0	0	0	0	0	0	0	0	0	0	0
Pedobacter steynii	0	0	0	0	0	0	0	0	0	0	0	0	0	0	0	0	0	0	0	0	0	0	0	0	0	0	0	0	0	0	0	0	0	0	0	0.00141946	0	0	0	0.00150537	0	0
Pedobacter cryoconitis	0	0	0	0	0	0	0	0	0	0	0	0	0	0	0	0	0	0	0	0	0	0	0	0	0	0	0	0	0	0	0	0	0	0	0	0.00137098	0	0	0	0.00148946	0	0
Enterobacter bugandensis	0	0	0	0	0	0	0	0	0	0	0	0	0	0	0	0	0	0	0	0.00153659	0	0	0	0	0	0	0	0	0	0	0	0	0	0	0	0	0.00128466	0	0	0	0	0
Ochrobactrum anthropi	0	0	0	0	0	0	0	0	0	0	0	0	0	0	0	0	0	0	0	0	0	0	0	0	0	0	0	0	0	0	0	0	0	0	0	0	0.00155296	0	0.001262	0	0	0
Variovorax sp. PMC12	0	0	0	0	0	0	0	0	0	0	0	0	0	0	0	0	0	0	0	0	0	0	0	0	0	0	0	0	0.00145252	0	0	0	0	0	0	0	0	0	0	0	0	0.00134479
Enterobacter hormaechei	0	0	0	0	0	0	0	0	0	0	0	0	0	0	0	0	0	0	0.00132075	0.00145591	0	0	0	0	0	0	0	0	0	0	0	0	0	0	0	0	0	0	0	0	0	0
Pseudopedobacter saltans	0	0	0	0	0	0	0	0	0	0	0	0	0	0	0	0	0	0	0	0	0	0	0	0	0	0	0	0	0	0	0	0	0	0	0	0.00135482	0	0	0	0.00135433	0	0
Roseibacterium elongatum	0	0	0	0	0	0	0	0	0	0.00210042	0	0	0	0	0	0	0	0	0	0	0	0	0	0	0	0	0	0	0	0	0	0	0	0	0	0	0	0	0	0	0	0
Pararhodospirillum photometricum	0	0	0	0	0	0	0	0	0	0.00202218	0	0	0	0	0	0	0	0	0	0	0	0	0	0	0	0	0	0	0	0	0	0	0	0	0	0	0	0	0	0	0	0
Pectobacterium carotovorum	0	0	0	0	0	0	0	0	0	0.00191686	0	0	0	0	0	0	0	0	0	0	0	0	0	0	0	0	0	0	0	0	0	0	0	0	0	0	0	0	0	0	0	0
Nitrosomonas sp. Is79A3	0	0	0	0	0	0	0	0	0	0.00189881	0	0	0	0	0	0	0	0	0	0	0	0	0	0	0	0	0	0	0	0	0	0	0	0	0	0	0	0	0	0	0	0
Xenorhabdus bovienii	0	0	0	0	0	0	0	0	0	0.00186571	0	0	0	0	0	0	0	0	0	0	0	0	0	0	0	0	0	0	0	0	0	0	0	0	0	0	0	0	0	0	0	0
Trueperella pyogenes	0	0	0	0	0	0	0	0	0	0.00182057	0	0	0	0	0	0	0	0	0	0	0	0	0	0	0	0	0	0	0	0	0	0	0	0	0	0	0	0	0	0	0	0
Chryseobacterium glaciei	0	0	0	0	0	0	0	0	0	0	0	0	0	0	0	0	0.00179592	0	0	0	0	0	0	0	0	0	0	0	0	0	0	0	0	0	0	0	0	0	0	0	0	0
Chryseobacterium carnipullorum	0	0	0	0	0	0	0	0	0	0	0	0	0	0	0	0	0.00177229	0	0	0	0	0	0	0	0	0	0	0	0	0	0	0	0	0	0	0	0	0	0	0	0	0
Arcobacter nitrofigilis	0	0	0	0	0	0	0	0	0	0.00174835	0	0	0	0	0	0	0	0	0	0	0	0	0	0	0	0	0	0	0	0	0	0	0	0	0	0	0	0	0	0	0	0
Psychrobacter sp. AntiMn-1	0	0	0	0	0	0	0	0	0	0	0	0	0	0	0	0	0.00163838	0	0	0	0	0	0	0	0	0	0	0	0	0	0	0	0	0	0	0	0	0	0	0	0	0
Lysobacter capsici	0	0	0	0	0	0	0	0	0	0	0	0	0	0	0	0	0	0	0	0	0	0	0	0	0	0	0	0	0	0.00159057	0	0	0	0	0	0	0	0	0	0	0	0
Dyella thiooxydans	0	0	0	0	0	0	0	0	0	0	0	0	0	0	0	0	0	0	0	0	0	0	0	0	0	0	0	0	0	0.00152575	0	0	0	0	0	0	0	0	0	0	0	0
Variibacter gotjawalensis	0	0	0.00144411	0	0	0	0	0	0	0	0	0	0	0	0	0	0	0	0	0	0	0	0	0	0	0	0	0	0	0	0	0	0	0	0	0	0	0	0	0	0	0
Microbacterium aurum	0	0.00141599	0	0	0	0	0	0	0	0	0	0	0	0	0	0	0	0	0	0	0	0	0	0	0	0	0	0	0	0	0	0	0	0	0	0	0	0	0	0	0	0
Pseudomonas citronellolis	0	0	0	0.0014091	0	0	0	0	0	0	0	0	0	0	0	0	0	0	0	0	0	0	0	0	0	0	0	0	0	0	0	0	0	0	0	0	0	0	0	0	0	0
Leclercia adecarboxylata	0	0	0	0	0	0	0	0	0	0	0	0	0	0.00138343	0	0	0	0	0	0	0	0	0	0	0	0	0	0	0	0	0	0	0	0	0	0	0	0	0	0	0	0
Aequorivita sp. H23M31	0	0	0	0	0	0	0	0	0	0	0	0	0.00135687	0	0	0	0	0	0	0	0	0	0	0	0	0	0	0	0	0	0	0	0	0	0	0	0	0	0	0	0	0
Betaproteobacteria bacterium GR16-43	0	0	0	0	0	0	0	0	0	0	0	0	0	0	0	0	0	0	0	0	0	0	0	0	0	0	0	0	0	0	0	0	0	0	0	0	0	0	0	0	0.00135334	0
Serpentinomonas raichei	0	0	0	0	0	0	0	0	0	0	0	0	0	0	0	0	0	0	0	0	0	0	0	0	0	0	0	0	0	0	0	0	0	0	0	0	0	0	0	0	0	0.00134741
Azoarcus sp. DN11	0	0	0	0	0.00133851	0	0	0	0	0	0	0	0	0	0	0	0	0	0	0	0	0	0	0	0	0	0	0	0	0	0	0	0	0	0	0	0	0	0	0	0	0
Marivirga tractuosa	0	0	0	0	0	0	0	0	0	0	0	0	0	0	0	0	0	0	0	0	0	0	0	0	0	0	0	0	0	0	0	0	0	0	0	0	0	0	0	0.00133333	0	0
Herminiimonas arsenicoxydans	0	0	0	0	0	0	0	0	0	0	0	0	0	0	0	0	0	0	0	0	0	0	0	0	0	0	0	0	0	0	0	0	0	0	0	0	0	0	0	0.00129642	0	0
Planctomyces sp. SH-PL62	0	0	0	0	0	0	0	0	0	0	0	0	0	0	0	0	0	0	0	0	0	0	0	0	0	0	0	0	0	0	0	0	0	0	0	0	0	0	0	0	0.00128536	0
Methylibium petroleiphilum	0	0	0	0	0	0	0	0	0	0	0	0	0	0	0	0	0	0	0	0	0	0	0	0	0	0	0	0	0	0	0	0	0	0	0	0	0	0	0	0	0	0.00127276
Janthinobacterium sp. Marseille	0	0	0	0	0	0	0	0	0	0	0	0	0	0	0	0	0	0	0	0	0	0	0	0	0	0	0	0	0	0	0	0	0	0	0	0	0	0	0	0.00124934	0	0
Variovorax boronicumulans	0	0	0	0	0	0	0	0	0	0	0	0	0	0	0	0	0	0	0	0	0	0	0	0	0	0	0	0	0	0	0	0	0	0	0	0	0	0	0	0	0	0.00124444
Pedobacter sp. PACM 27299	0	0	0	0	0	0	0	0	0	0	0	0	0	0	0	0	0	0	0	0	0	0	0	0	0	0	0	0	0	0	0	0	0	0	0	0	0	0	0	0.00120565	0	0

## Sheet: Table 3
Species	Correlation coefficient	Stderr	Total Samples (N)	N not 0	P value	FDR-corrected P value
Achromobacter xylosoxidans	-0.0592567	0.0221954	21	3	0.0151438	0.0414322
Acidovorax avenae	0.105353	0.0403287	21	8	0.0171273	0.0424104
Acidovorax carolinensis	0.149838	0.0431418	21	20	0.00254571	0.0147086
Acidovorax citrulli	0.16506	0.0440282	21	15	0.0013592	0.00911977
Acidovorax sp 1608163	0.174058	0.0586814	21	15	0.00793397	0.028952
Acidovorax sp JS42	0.158695	0.0461031	21	10	0.00273095	0.0149484
Acidovorax sp KKS102	0.182594	0.0727826	21	15	0.0213427	0.0467292
Acidovorax sp RAC01	0.176629	0.055514	21	15	0.00491139	0.0242666
Acidovorax sp T1	0.205483	0.0413577	21	13	8.53109e-05	0.00161074
Aequorivita sublithincola	-0.0850206	0.0358158	21	5	0.0283015	0.0540066
Aeromonas hydrophila	-0.129661	0.025037	21	21	5.34128e-05	0.00111099
Agrobacterium tumefaciens	-0.0974291	0.0465492	21	11	0.0499991	0.0842166
Alicycliphilus denitrificans	0.171057	0.0686911	21	21	0.0221922	0.0476667
Aquabacterium olei	0.213353	0.0465098	21	18	0.000201177	0.00246146
Aquaspirillum sp LM1	-0.104006	0.034142	21	21	0.0066436	0.0268105
Aquitalea magnusonii	-0.185675	0.0675766	21	21	0.0128007	0.0403415
Aquitalea sp THG DN7 12	-0.163224	0.0697218	21	21	0.0302842	0.0562421
Aquitalea sp USM4	-0.182474	0.0680635	21	21	0.0147842	0.0414322
Arachidicoccus sp KIS59 12	0.129552	0.0633148	21	14	0.0548345	0.0884154
Burkholderia sp DHOD12	-0.123728	0.0506468	21	12	0.0245072	0.0499755
Candidatus Solibacter usitatus	0.208853	0.0525823	21	17	0.000816933	0.00629341
Chromobacterium rhizoryzae	-0.159487	0.0674973	21	21	0.0289514	0.0542512
Chromobacterium sp ATCC 53434	-0.173888	0.0636763	21	21	0.0132756	0.0412137
Chromobacterium vaccinii	-0.177001	0.0669898	21	20	0.0160672	0.0414322
Chromobacterium violaceum	-0.183944	0.0707021	21	19	0.0175223	0.0428781
Chryseobacterium gleum	-0.137657	0.0630554	21	7	0.0417779	0.0718165
Chryseolinea sp KIS68 18	0.226463	0.0755437	21	18	0.00739806	0.0274785
Citrobacter freundii	-0.258872	0.0468609	21	9	2.49918e-05	0.000649786
Clostridium beijerinckii	-0.105713	0.04411	21	5	0.026997	0.0526664
Clostridium botulinum	-0.182414	0.0635023	21	6	0.00974863	0.031683
Clostridium sp JN500901	-0.0984396	0.0416092	21	5	0.0287754	0.0542512
Collimonas arenae	0.16517	0.0404654	21	12	0.0006357	0.00574894
Collimonas fungivorans	0.0884175	0.0245059	21	4	0.00187401	0.0118119
Comamonas kerstersii	0.180492	0.0553248	21	17	0.00409785	0.0207891
Comamonas testosteroni	0.128912	0.0541527	21	12	0.0279108	0.0537541
Corallococcus coralloides	-0.194163	0.0730289	21	6	0.0155081	0.0414322
Cytophaga hutchinsonii	0.0878501	0.0388675	21	5	0.0357404	0.0646436
Delftia tsuruhatensis	0.0802996	0.0362523	21	6	0.0391751	0.0690543
Desulfitobacterium dehalogenans	-0.0817599	0.0394459	21	4	0.052046	0.0859172
Devosia sp A16	0.14356	0.0582037	21	12	0.0233268	0.0484699
Dialister pneumosintes	-0.0741092	0.0351665	21	4	0.0485984	0.0828562
Diaphorobacter polyhydroxybutyrativorans	0.133446	0.0442349	21	13	0.00709345	0.027034
Enterobacter asburiae	-0.0624694	0.0260285	21	4	0.0268028	0.0526664
Enterobacter cloacae	-0.193551	0.0322419	21	9	8.92084e-06	0.000371107
Enterobacter roggenkampii	-0.279181	0.0461819	21	10	8.15808e-06	0.000371107
Escherichia coli	-0.13406	0.0557184	21	15	0.0264705	0.0526664
Fibrella sp ES10 3 2 2	0.0840787	0.0382304	21	5	0.0404411	0.0706869
Filimonas lacunae	0.122034	0.0611928	21	20	0.060676	0.0963405
Fimbriimonas ginsengisoli	0.211952	0.0729945	21	20	0.009105	0.0308655
Flavobacterium anhuiense	-0.384067	0.0737635	21	8	5.0204e-05	0.00111099
Flavobacterium crocinum	-0.185313	0.0522957	21	5	0.00216973	0.0132736
Flavobacterium johnsoniae	-0.130229	0.0422539	21	4	0.00613541	0.0268105
Flavobacterium sp HYN0086	-0.0684285	0.0259679	21	3	0.0163132	0.0414322
Fluviicola taffensis	0.0642092	0.0251715	21	3	0.0195232	0.0446244
Fusobacterium mortiferum	-0.265591	0.0549795	21	21	0.000116159	0.00161074
Fusobacterium necrophorum	-0.0855085	0.0346115	21	4	0.0231317	0.0484699
Fusobacterium nucleatum	-0.152051	0.0501203	21	5	0.00683152	0.0268105
Fusobacterium periodonticum	-0.0892552	0.0362492	21	4	0.0235359	0.0484699
Fusobacterium ulcerans	-0.271625	0.0477147	21	10	1.73407e-05	0.000515266
Fusobacterium varium	-0.311148	0.0637296	21	12	0.000103455	0.00161074
Gemmatimonas aurantiaca	0.0709324	0.0263835	21	3	0.014545	0.0414322
Geoglobus acetivorans	-0.251207	0.0821149	21	7	0.00645541	0.0268105
Glaciecola sp THG 3 7	0.174206	0.0677524	21	12	0.0186971	0.0441931
Herbaspirillum seropedicae	-0.108233	0.0446558	21	5	0.0255131	0.0515215
Hydrogenophaga crassostreae	0.0957742	0.0324063	21	5	0.00812425	0.0291352
Hydrogenophaga sp PAMC20947	0.10828	0.0410191	21	9	0.0161525	0.0414322
Hydrogenophaga sp PBC	0.129185	0.0556506	21	12	0.0315395	0.0575457
Ilyobacter polytropus	-0.27517	0.0639816	21	20	0.000385698	0.00401126
Inhella inkyongensis	0.210467	0.0698465	21	16	0.00714842	0.027034
Iodobacter sp H11R3	-0.190162	0.0439647	21	20	0.000364714	0.00399266
Janthinobacterium agaricidamnosum	0.19568	0.0404763	21	11	0.000115192	0.00161074
Janthinobacterium sp 17J80 10	0.148046	0.0487217	21	12	0.00675774	0.0268105
Janthinobacterium sp B9 8	-0.125388	0.0305584	21	21	0.000605276	0.00572261
Jeongeupia sp USM3	-0.166983	0.0340054	21	21	9.71265e-05	0.00161074
Laribacter hongkongensis	-0.119229	0.0472375	21	21	0.0206651	0.0457271
Leifsonia xyli	-0.106284	0.0393123	21	4	0.0140803	0.0414322
Lelliottia nimipressuralis	-0.343206	0.0546148	21	17	4.93781e-06	0.000342355
Leptothrix cholodnii	0.167004	0.0576087	21	14	0.0092003	0.0308655
Limnohabitans sp 103DPR2	0.114859	0.034897	21	6	0.00383924	0.0199641
Massilia oculi	0.16476	0.0428336	21	12	0.00108791	0.00754286
Massilia putida	0.218239	0.0297182	21	12	5.83427e-07	0.000121353
Massilia sp NR 4 1	0.223487	0.0382001	21	15	1.23516e-05	0.00042819
Massilia sp WG5	0.123767	0.031765	21	7	0.000970892	0.00696364
Massilia sp YMA4	0.1384	0.0298195	21	8	0.000178044	0.00231458
Massilia violaceinigra	0.186911	0.0445242	21	12	0.000487571	0.00482928
Melaminivora sp SC2 7	0.184718	0.0832686	21	17	0.0389133	0.0690543
Melaminivora sp SC2 9	0.200467	0.0788897	21	16	0.0199314	0.0450624
Mesorhizobium opportunistum	-0.0793616	0.0379549	21	4	0.050206	0.0842166
Methylophilus sp TWE2	-0.113889	0.045079	21	6	0.0205604	0.0457271
Methyloversatilis sp RAC08	0.0787457	0.0388209	21	5	0.0567689	0.0908302
Mucilaginibacter sp PAMC 26640	0.0721336	0.0281794	21	3	0.0191566	0.0446244
Ottowia sp oral taxon 894	0.0769244	0.0343504	21	6	0.0372872	0.0668598
Pandoraea pnomenusa	-0.0607301	0.0227798	21	3	0.0152685	0.0414322
Pandoraea sp XY 2	0.0708187	0.0356676	21	5	0.0617107	0.0972411
Phreatobacter stygius	-0.0625978	0.0235541	21	3	0.0155447	0.0414322
Polaromonas naphthalenivorans	0.156457	0.0426498	21	14	0.00163315	0.0106155
Polaromonas sp JS666	0.0952226	0.0382505	21	7	0.0222292	0.0476667
Polaromonas sp SP1	0.0936845	0.0320271	21	5	0.0086845	0.0301063
Propionibacterium acidifaciens	-0.10103	0.042186	21	5	0.0270928	0.0526664
Pseudogulbenkiania sp NH8B	-0.153739	0.06592	21	21	0.0308434	0.0567736
Pseudomonas aeruginosa	0.0412485	0.0102121	21	21	0.000700591	0.00582891
Pseudomonas sp ATCC 13867	-0.0696243	0.0264276	21	3	0.0163338	0.0414322
Ralstonia solanacearum	0.0851586	0.0413969	21	11	0.0536665	0.0872081
Ramlibacter tataouinensis	0.173669	0.0656541	21	16	0.0159643	0.0414322
Rhizobacter gummiphilus	0.173095	0.0652532	21	15	0.0157108	0.0414322
Rhodoferax antarcticus	0.177735	0.0445158	21	14	0.000779199	0.0062336
Rhodoferax ferrireducens	0.174127	0.0387347	21	15	0.000247772	0.00286315
Rhodoferax koreense	0.15642	0.0531005	21	15	0.00829943	0.029259
Rhodoferax saidenbachensis	0.260818	0.0383084	21	15	1.68414e-06	0.000175151
Roseateles depolymerans	0.170442	0.0776621	21	16	0.0408182	0.0707515
Rubrivivax gelatinosus	0.169905	0.0589633	21	15	0.00955848	0.0315581
Salmonella enterica	-0.108356	0.0525013	21	8	0.0529601	0.0867379
Sebaldella termitidis	-0.0817761	0.0330972	21	4	0.0231188	0.0484699
Shewanella sp FDAARGOS_354	-0.147171	0.0568284	21	21	0.0179741	0.0434723
Shinella sp HZN7	0.148877	0.0425883	21	14	0.00241867	0.0143738
Simplicispira suum	0.177904	0.0680361	21	15	0.0170364	0.0424104
Sinorhizobium sp RAC02	0.165422	0.0409255	21	12	0.000696065	0.00582891
Sphingobacterium sp 21	0.0680474	0.0266346	21	3	0.0193589	0.0446244
Spirosoma aerolatum	0.114243	0.0369042	21	7	0.00595238	0.0268105
Spirosoma pollinicola	0.073495	0.0284907	21	3	0.0183662	0.04391
Sulfurisphaera tokodaii	-0.200556	0.0755499	21	6	0.0156452	0.0414322
Sulfuritalea hydrogenivorans	0.13064	0.0424751	21	11	0.00622321	0.0268105
Thauera sp K11	0.0936632	0.0449096	21	10	0.05074	0.0844313
Thiomonas intermedia	0.120695	0.0383604	21	15	0.00531586	0.0251295
Undibacterium parvum	0.260069	0.0667058	21	20	0.000965562	0.00696364
Variovorax paradoxus	0.156744	0.0553994	21	14	0.0107152	0.0342885
Variovorax sp PAMC 28711	0.101687	0.0374785	21	8	0.0137902	0.0414322
Verminephrobacter eiseniae	0.172575	0.0557951	21	15	0.0059876	0.0268105
Vitreoscilla filiformis	0.159724	0.0503505	21	15	0.00501666	0.0242666
X Clostridium saccharolyticum	-0.273204	0.0899516	21	7	0.00677848	0.0268105
X Polyangium brachysporum	0.184619	0.0560066	21	14	0.00379609	0.0199641
Xanthomonas citri	0.105461	0.0306306	21	6	0.00272578	0.0149484

## Sheet: Table 4
Species	Correlation coefficient	Stderr	Total Samples (N)	N not 0	P value	FDR-corrected P value
Achromobacter xylosoxidans	-0.0592567	0.0221954	21	3	0.0151438	0.0414322
Acidovorax avenae	0.105353	0.0403287	21	8	0.0171273	0.0424104
Acidovorax carolinensis	0.149838	0.0431418	21	20	0.00254571	0.0147086
Acidovorax citrulli	0.16506	0.0440282	21	15	0.0013592	0.00911977
Acidovorax sp 1608163	0.174058	0.0586814	21	15	0.00793397	0.028952
Acidovorax sp JS42	0.158695	0.0461031	21	10	0.00273095	0.0149484
Acidovorax sp KKS102	0.182594	0.0727826	21	15	0.0213427	0.0467292
Acidovorax sp RAC01	0.176629	0.055514	21	15	0.00491139	0.0242666
Acidovorax sp T1	0.205483	0.0413577	21	13	8.53109e-05	0.00161074
Aequorivita sublithincola	-0.0850206	0.0358158	21	5	0.0283015	0.0540066
Aeromonas hydrophila	-0.129661	0.025037	21	21	5.34128e-05	0.00111099
Agrobacterium tumefaciens	-0.0974291	0.0465492	21	11	0.0499991	0.0842166
Alicycliphilus denitrificans	0.171057	0.0686911	21	21	0.0221922	0.0476667
Aquabacterium olei	0.213353	0.0465098	21	18	0.000201177	0.00246146
Aquaspirillum sp LM1	-0.104006	0.034142	21	21	0.0066436	0.0268105
Aquitalea magnusonii	-0.185675	0.0675766	21	21	0.0128007	0.0403415
Aquitalea sp THG DN7 12	-0.163224	0.0697218	21	21	0.0302842	0.0562421
Aquitalea sp USM4	-0.182474	0.0680635	21	21	0.0147842	0.0414322
Arachidicoccus sp KIS59 12	0.129552	0.0633148	21	14	0.0548345	0.0884154
Burkholderia sp DHOD12	-0.123728	0.0506468	21	12	0.0245072	0.0499755
Candidatus Solibacter usitatus	0.208853	0.0525823	21	17	0.000816933	0.00629341
Chromobacterium rhizoryzae	-0.159487	0.0674973	21	21	0.0289514	0.0542512
Chromobacterium sp ATCC 53434	-0.173888	0.0636763	21	21	0.0132756	0.0412137
Chromobacterium vaccinii	-0.177001	0.0669898	21	20	0.0160672	0.0414322
Chromobacterium violaceum	-0.183944	0.0707021	21	19	0.0175223	0.0428781
Chryseobacterium gleum	-0.137657	0.0630554	21	7	0.0417779	0.0718165
Chryseolinea sp KIS68 18	0.226463	0.0755437	21	18	0.00739806	0.0274785
Citrobacter freundii	-0.258872	0.0468609	21	9	2.49918e-05	0.000649786
Clostridium beijerinckii	-0.105713	0.04411	21	5	0.026997	0.0526664
Clostridium botulinum	-0.182414	0.0635023	21	6	0.00974863	0.031683
Clostridium sp JN500901	-0.0984396	0.0416092	21	5	0.0287754	0.0542512
Collimonas arenae	0.16517	0.0404654	21	12	0.0006357	0.00574894
Collimonas fungivorans	0.0884175	0.0245059	21	4	0.00187401	0.0118119
Comamonas kerstersii	0.180492	0.0553248	21	17	0.00409785	0.0207891
Comamonas testosteroni	0.128912	0.0541527	21	12	0.0279108	0.0537541
Corallococcus coralloides	-0.194163	0.0730289	21	6	0.0155081	0.0414322
Cytophaga hutchinsonii	0.0878501	0.0388675	21	5	0.0357404	0.0646436
Delftia tsuruhatensis	0.0802996	0.0362523	21	6	0.0391751	0.0690543
Desulfitobacterium dehalogenans	-0.0817599	0.0394459	21	4	0.052046	0.0859172
Devosia sp A16	0.14356	0.0582037	21	12	0.0233268	0.0484699
Dialister pneumosintes	-0.0741092	0.0351665	21	4	0.0485984	0.0828562
Diaphorobacter polyhydroxybutyrativorans	0.133446	0.0442349	21	13	0.00709345	0.027034
Enterobacter asburiae	-0.0624694	0.0260285	21	4	0.0268028	0.0526664
Enterobacter cloacae	-0.193551	0.0322419	21	9	8.92084e-06	0.000371107
Enterobacter roggenkampii	-0.279181	0.0461819	21	10	8.15808e-06	0.000371107
Escherichia coli	-0.13406	0.0557184	21	15	0.0264705	0.0526664
Fibrella sp ES10 3 2 2	0.0840787	0.0382304	21	5	0.0404411	0.0706869
Filimonas lacunae	0.122034	0.0611928	21	20	0.060676	0.0963405
Fimbriimonas ginsengisoli	0.211952	0.0729945	21	20	0.009105	0.0308655
Flavobacterium anhuiense	-0.384067	0.0737635	21	8	5.0204e-05	0.00111099
Flavobacterium crocinum	-0.185313	0.0522957	21	5	0.00216973	0.0132736
Flavobacterium johnsoniae	-0.130229	0.0422539	21	4	0.00613541	0.0268105
Flavobacterium sp HYN0086	-0.0684285	0.0259679	21	3	0.0163132	0.0414322
Fluviicola taffensis	0.0642092	0.0251715	21	3	0.0195232	0.0446244
Fusobacterium mortiferum	-0.265591	0.0549795	21	21	0.000116159	0.00161074
Fusobacterium necrophorum	-0.0855085	0.0346115	21	4	0.0231317	0.0484699
Fusobacterium nucleatum	-0.152051	0.0501203	21	5	0.00683152	0.0268105
Fusobacterium periodonticum	-0.0892552	0.0362492	21	4	0.0235359	0.0484699
Fusobacterium ulcerans	-0.271625	0.0477147	21	10	1.73407e-05	0.000515266
Fusobacterium varium	-0.311148	0.0637296	21	12	0.000103455	0.00161074
Gemmatimonas aurantiaca	0.0709324	0.0263835	21	3	0.014545	0.0414322
Geoglobus acetivorans	-0.251207	0.0821149	21	7	0.00645541	0.0268105
Glaciecola sp THG 3 7	0.174206	0.0677524	21	12	0.0186971	0.0441931
Herbaspirillum seropedicae	-0.108233	0.0446558	21	5	0.0255131	0.0515215
Hydrogenophaga crassostreae	0.0957742	0.0324063	21	5	0.00812425	0.0291352
Hydrogenophaga sp PAMC20947	0.10828	0.0410191	21	9	0.0161525	0.0414322
Hydrogenophaga sp PBC	0.129185	0.0556506	21	12	0.0315395	0.0575457
Ilyobacter polytropus	-0.27517	0.0639816	21	20	0.000385698	0.00401126
Inhella inkyongensis	0.210467	0.0698465	21	16	0.00714842	0.027034
Iodobacter sp H11R3	-0.190162	0.0439647	21	20	0.000364714	0.00399266
Janthinobacterium agaricidamnosum	0.19568	0.0404763	21	11	0.000115192	0.00161074
Janthinobacterium sp 17J80 10	0.148046	0.0487217	21	12	0.00675774	0.0268105
Janthinobacterium sp B9 8	-0.125388	0.0305584	21	21	0.000605276	0.00572261
Jeongeupia sp USM3	-0.166983	0.0340054	21	21	9.71265e-05	0.00161074
Laribacter hongkongensis	-0.119229	0.0472375	21	21	0.0206651	0.0457271
Leifsonia xyli	-0.106284	0.0393123	21	4	0.0140803	0.0414322
Lelliottia nimipressuralis	-0.343206	0.0546148	21	17	4.93781e-06	0.000342355
Leptothrix cholodnii	0.167004	0.0576087	21	14	0.0092003	0.0308655
Limnohabitans sp 103DPR2	0.114859	0.034897	21	6	0.00383924	0.0199641
Massilia oculi	0.16476	0.0428336	21	12	0.00108791	0.00754286
Massilia putida	0.218239	0.0297182	21	12	5.83427e-07	0.000121353
Massilia sp NR 4 1	0.223487	0.0382001	21	15	1.23516e-05	0.00042819
Massilia sp WG5	0.123767	0.031765	21	7	0.000970892	0.00696364
Massilia sp YMA4	0.1384	0.0298195	21	8	0.000178044	0.00231458
Massilia violaceinigra	0.186911	0.0445242	21	12	0.000487571	0.00482928
Melaminivora sp SC2 7	0.184718	0.0832686	21	17	0.0389133	0.0690543
Melaminivora sp SC2 9	0.200467	0.0788897	21	16	0.0199314	0.0450624
Mesorhizobium opportunistum	-0.0793616	0.0379549	21	4	0.050206	0.0842166
Methylophilus sp TWE2	-0.113889	0.045079	21	6	0.0205604	0.0457271
Methyloversatilis sp RAC08	0.0787457	0.0388209	21	5	0.0567689	0.0908302
Mucilaginibacter sp PAMC 26640	0.0721336	0.0281794	21	3	0.0191566	0.0446244
Ottowia sp oral taxon 894	0.0769244	0.0343504	21	6	0.0372872	0.0668598
Pandoraea pnomenusa	-0.0607301	0.0227798	21	3	0.0152685	0.0414322
Pandoraea sp XY 2	0.0708187	0.0356676	21	5	0.0617107	0.0972411
Phreatobacter stygius	-0.0625978	0.0235541	21	3	0.0155447	0.0414322
Polaromonas naphthalenivorans	0.156457	0.0426498	21	14	0.00163315	0.0106155
Polaromonas sp JS666	0.0952226	0.0382505	21	7	0.0222292	0.0476667
Polaromonas sp SP1	0.0936845	0.0320271	21	5	0.0086845	0.0301063
Propionibacterium acidifaciens	-0.10103	0.042186	21	5	0.0270928	0.0526664
Pseudogulbenkiania sp NH8B	-0.153739	0.06592	21	21	0.0308434	0.0567736
Pseudomonas aeruginosa	0.0412485	0.0102121	21	21	0.000700591	0.00582891
Pseudomonas sp ATCC 13867	-0.0696243	0.0264276	21	3	0.0163338	0.0414322
Ralstonia solanacearum	0.0851586	0.0413969	21	11	0.0536665	0.0872081
Ramlibacter tataouinensis	0.173669	0.0656541	21	16	0.0159643	0.0414322
Rhizobacter gummiphilus	0.173095	0.0652532	21	15	0.0157108	0.0414322
Rhodoferax antarcticus	0.177735	0.0445158	21	14	0.000779199	0.0062336
Rhodoferax ferrireducens	0.174127	0.0387347	21	15	0.000247772	0.00286315
Rhodoferax koreense	0.15642	0.0531005	21	15	0.00829943	0.029259
Rhodoferax saidenbachensis	0.260818	0.0383084	21	15	1.68414e-06	0.000175151
Roseateles depolymerans	0.170442	0.0776621	21	16	0.0408182	0.0707515
Rubrivivax gelatinosus	0.169905	0.0589633	21	15	0.00955848	0.0315581
Salmonella enterica	-0.108356	0.0525013	21	8	0.0529601	0.0867379
Sebaldella termitidis	-0.0817761	0.0330972	21	4	0.0231188	0.0484699
Shewanella sp FDAARGOS_354	-0.147171	0.0568284	21	21	0.0179741	0.0434723
Shinella sp HZN7	0.148877	0.0425883	21	14	0.00241867	0.0143738
Simplicispira suum	0.177904	0.0680361	21	15	0.0170364	0.0424104
Sinorhizobium sp RAC02	0.165422	0.0409255	21	12	0.000696065	0.00582891
Sphingobacterium sp 21	0.0680474	0.0266346	21	3	0.0193589	0.0446244
Spirosoma aerolatum	0.114243	0.0369042	21	7	0.00595238	0.0268105
Spirosoma pollinicola	0.073495	0.0284907	21	3	0.0183662	0.04391
Sulfurisphaera tokodaii	-0.200556	0.0755499	21	6	0.0156452	0.0414322
Sulfuritalea hydrogenivorans	0.13064	0.0424751	21	11	0.00622321	0.0268105
Thauera sp K11	0.0936632	0.0449096	21	10	0.05074	0.0844313
Thiomonas intermedia	0.120695	0.0383604	21	15	0.00531586	0.0251295
Undibacterium parvum	0.260069	0.0667058	21	20	0.000965562	0.00696364
Variovorax paradoxus	0.156744	0.0553994	21	14	0.0107152	0.0342885
Variovorax sp PAMC 28711	0.101687	0.0374785	21	8	0.0137902	0.0414322
Verminephrobacter eiseniae	0.172575	0.0557951	21	15	0.0059876	0.0268105
Vitreoscilla filiformis	0.159724	0.0503505	21	15	0.00501666	0.0242666
X Clostridium saccharolyticum	-0.273204	0.0899516	21	7	0.00677848	0.0268105
X Polyangium brachysporum	0.184619	0.0560066	21	14	0.00379609	0.0199641
Xanthomonas citri	0.105461	0.0306306	21	6	0.00272578	0.0149484

## Sheet: Table 5
ARG	GB2009HLHL01	GB2009HLHL02	GB2009HLHL03	GB2009HLHL04	GB2009HLHL05	GB2009HLHL06	GB2009HLHL07	GB2009HLHL08	GB2009HLHL09	GB2009HLHL10	GB2009HLHL11	GB2009HLHL12	GB2009HLHL13	GB2009HLHL14	GB2009HLHL15	GB2009HLHL16	GB2009HLHL17	GB2009HLHL18	GB2009HLHL25	GB2009HLHL26	GB2009HLHL27	GB2009HLHL28	GB2009HLHL29	GB2009HLHL30	GB2009HLHL31	GB2009HLHL32	GB2009HLHL33	GB2009HLHL34	GB2009HLHL35	GB2009HLHL36	GB2009HLHL37	GB2009HLHL38	GB2009HLHL39	GB2009HLHL40	GB2009HLHL41	GB2009HLHL42	GB2009HLHL43	GB2009HLHL44	GB2009HLHL45	GB2009HLHL46	GB2009HLHL47	GB2009HLHL48
AAC(3)-IIa	0.000576053	0.00208876	0.00107764	0.000783992	0.000743555	0.000324169	0	0	0.000931146	0	0	0.00246724	0.00138149	0	0.000553045	0.00426888	0	0	0.00139845	0.00168139	0	0.000168895	0.000284565	0.000883671	0.0015113	0.00191965	0.00142146	0.000664033	0.00205732	0.00027823	0.00450329	0.00484952	0.00017685	0.0004046	0.000872679	0.00107825	0.0023584	0.00330421	0.00611609	0.000611938	0.000795112	0.000755231
aadS	0.116502	0.144586	0.149193	0.12254	0.11069	0.185334	0.115333	0.17845	0.345222	0.149154	0.329321	0.254705	0.303095	0.324292	0.308862	0.114838	0.215742	0.160129	0.388438	0.220314	0.201642	0.14295	0.166206	0.150625	0.13657	0.144139	0.109456	0.12897	0.148641	0.153256	0.138891	0.154002	0.170331	0.132597	0.134585	0.111586	0.203825	0.173101	0.200524	0.13734	0.124876	0.149431
abeM	0	0.000170152	0	0	0	0	0	0	0	0	0	0	0	0	0	0	0	0	0	0	0	0	0	0	0	0	0	0	0	0	0	0	0	0	0	0	0	0	0.000664295	0	0	0
acrA	0.0417696	0.0251245	0.0348242	0.0334459	0.0358575	0.00240854	0.034052	0	0.00185171	0	0.0011392	0.00371488	0	0.000836991	0.00180903	0.00322434	0.000978509	0.00324774	0.000246076	0.000221897	0.00180422	0.0111893	0.0113179	0.00702921	0.00245763	0.0101218	0.00214027	0.0290944	0.0214791	0.019828	0.00569079	0.000676228	0.000532559	0.0280681	0.0143998	0.0105247	0.002345	0.00326666	0.00221018	0.00839891	0.0361807	0.0315275
acrD	0.000308097	0.00025918	0.000220983	0.000211652	7.95e-05	0.000315054	0	0	0	0	0	0	0	0.000128414	0.000118316	0	0	0	0	0	0.000388195	0	0	0	0.000857266	0.000136112	0	0	0	0	0	0.000207498	0	0	0	0	0	0	0	0	0	0
ACT-35	0	0	0	0	0	0	0	0	0	0	0	0	0	0	0	0	0	0	0	0	0	0	0	0	0	0	0	0	0	0	0.00084922	0	0	0	0	0	0	0	0	0	0	0
ANT(2'')-Ia	0.00380412	0.00471449	0.00266868	0.00228664	0.000767229	0.00405211	0.00174027	0.000965125	0.00538044	0.0056967	0.00269753	0.00771014	0.00575622	0.00495483	0.00639132	0.00176192	0.00463407	0.00491757	0.0151499	0.00788151	0.004868	0.000422238	0.000469801	0.000729446	0.00206734	0.00682743	0.00444206	0.000830041	0.00127369	0.00139115	0.00371734	0.00320252	0.00132637	0	0.000480248	0.000296688	0.00535367	0.00813583	0.00892411	0	0.000397556	0.000155855
ANT(3'')-IIa	0.00102867	0	0.00288653	0	0	0.00175316	0.00250978	0.00417564	0	0	0	0	0	0.00214372	0	0	0	0	0	0	0.00324024	0	0	0	0	0	0	0	0	0	0	0	0	0	0	0	0	0	0.00241315	0	0.00344007	0
APH(3'')-Ib	0.000924856	0.00129802	0.00122877	0.00254994	0.00139607	0	0.00162886	0	0.000539571	0.0139176	0.00565597	0.00108248	0	0.00276885	0	0.00245742	0.0162011	0.00345207	0	0	0	0.00162243	0	0.000682748	0.000706898	0.000368675	0	0.00233071	0.00385882	0.00194671	0.00259236	0.000281015	0.000155183	0.00233528	0.00470648	0.0105807	0	0	0	0.0060597	0.00278161	0.00305336
APH(6)-Id	0.00435545	0.00882836	0.00971024	0.0050203	0.00404935	0.00978905	0.00555665	0.00521675	0.0108822	0.00602651	0.0201321	0.0113298	0.00608948	0.0141812	0.0110286	0.00234923	0.00980472	0.00876535	0.0128437	0.0252651	0.0134254	0.00110449	0.0017531	0.0015152	0.0119775	0.0106475	0.00553621	0.0018523	0.0022703	0.00177921	0.0133531	0.0156628	0.00398843	0.00145196	0.00104391	0.00364145	0.0163274	0.0169711	0.0178952	0.000539472	0.000221794	0.000485613
bacA	0	0	0	0	0	0	0	0	0	0	0	0.00774668	0	0	0	0	0	0	0	0	0	0	0	0	0	0	0	0	0	0	0	0	0	0	0	0	0	0	0	0	0	0
baeR	0	0	0	0	0	0	0	0	0	0	0	0	0	0	0	0	0	0	0	0	0	0	0	0	0	0	0	0	0	0	0	0	0	0	0.000213892	0	0	0	0	0	0	0
cpxA	0.0132209	0.0121645	0.0125168	0.0136895	0.00790461	0.0176034	0.00857994	0.016654	0.0216306	0.0112869	0.0140625	0.0213866	0.023006	0.0260282	0.0191315	0.00930909	0.0321353	0.0363672	0.034982	0.0463312	0.030462	0.00167317	0.00264419	0.0050179	0.0265005	0.0194197	0.0153303	0.00822284	0.00313981	0.00779846	0.0244094	0.0313033	0.0161339	0.00348222	0.00180199	0.00773334	0.044824	0.0400567	0.0334852	0.00188562	0.000490011	0.000812492
CRP	0	0	0	0	0	0	0	0	0	0	0	0	0	0.000430502	0	0.00158364	0.00211729	0.00139003	0	0	0.000650704	0	0	0	0	0	0	0	0	0.000619981	0	0.000695628	0	0	0.00125179	0.00131556	0	0	0	0.000232994	0.000172709	0
dfrA1	0.0232059	0.0244086	0.0206248	0.0168256	0.0179461	0.0294534	0.0134347	0.0370016	0.0331601	0.00534381	0	0.0112727	0.0319383	0.0301275	0.0218162	0.0285165	0.00412783	0.011983	0.0160199	0.0104991	0.0253771	0.0218145	0.021618	0.0222624	0.0264729	0.031778	0.0275906	0.0114798	0.0110491	0.0137649	0.0269933	0.022696	0.041128	0.0204643	0.0121634	0.0135353	0.0209629	0.0389361	0.0350831	0.0090848	0.0145313	0.0169372
emrB	0.00408686	0.00409285	0.00193224	0.00170293	0.000613783	0.00324169	0	0.00138248	0	0	0	0	0	0	0	0	0	0	0	0	0.00136872	0.000733726	0	0.000696588	0.00547846	0.00182524	0	0	0	0.00230409	0.00399363	0.00208689	0	0.000956825	0.00159082	0.000515556	0.000845736	0.00180796	0.00101935	0.00132921	0.00108985	0.00113936
emrR	6.3e-05	0.000719318	0	0	0	0	0	0	0	0	0	0	0	0	0	0	0	0	0	0	0	0	0	0	0.000644525	0.000818674	0	0	0	0	0	0	0	0	0	0	0	0	0	0	0	0
ErmG	0	0	0	0	0	0	0	0	0	0	0	0	0	0	0	0	0	0	0.000402378	0	0	0	0	0	0	0	0	0	0	0	0	0	0	0	0	0	0	0	0	0	0	0
floR	0.152443	0.0834741	0.117292	0.12077	0.169	0.0230476	0.134977	0.0149712	0.0278208	0.279833	0.15343	0.183388	0.0595278	0.0461162	0.0472112	0.094141	0.191692	0.10171	0.0391681	0.0461869	0.0290436	0.0960644	0.0983832	0.120697	0.034207	0.027156	0.03675	0.0944223	0.120742	0.133075	0.0768855	0.0703772	0.121164	0.132975	0.211075	0.22858	0.0176161	0.0537538	0.0461442	0.283457	0.160341	0.118465
FosA2	0	0	0	0	0	0	0	0	0	0	0	0.00284269	0.00106115	0.00182682	0	0	0	0	0	0	0.000690312	0	0	0	0	0	0	0	0	0	0	0	0	0	0	0	0	0	0	0	0	0
H-NS	0.0179704	0.00949777	0.0162286	0.0180307	0.0271942	0.00758241	0.0203895	0.00897144	0.00968619	0.00741968	0.0117141	0.0150099	0.00726936	0.0126722	0.00840483	0.00623784	0.00850737	0.0271698	0.0163615	0.0339276	0.0185128	0.00641983	0.00766346	0.00921374	0.0358578	0.0384362	0.0287082	0.00346776	0.00403562	0.00434392	0.00846995	0.00658686	0.000763307	0.00138539	0.00512813	0.00528108	0.00864456	0.00359126	0.00607498	0.00645252	0.00230164	0.0014401
kdpE	0.0125998	0.0248762	0.0177863	0.00962384	0.00570495	0.0129225	0.00801186	0.0158087	0.0132111	0.00746811	0.0225514	0.0157793	0.0218412	0.0267505	0.0232625	0.00609012	0.0315206	0.0179575	0.0183404	0.00927992	0.0145611	0.0105117	0.0109565	0.00745492	0.0301356	0.0244786	0.0254754	0.00967003	0.00510444	0.00524697	0.0542213	0.0514882	0.0304844	0.00575279	0.0151314	0.0178854	0.0353321	0.0507351	0.0343804	0.0106717	0.00743502	0.0106032
lsaE	0.0440552	0.0394859	0.0487271	0.0428268	0.0449049	0.0462513	0.0318009	0.0291038	0.0194113	0.0232914	0.0337275	0.0413562	0.047988	0.0331661	0.0289615	0.0122168	0.0156372	0.016879	0.0228091	0.0560428	0.0641316	0.0171921	0.0154096	0.0139449	0.0658008	0.0791039	0.059766	0.0285376	0.0521345	0.0616977	0.0583208	0.0312792	0.0718197	0.0384023	0.0359035	0.0402556	0.0376884	0.0361339	0.0293745	0.0345435	0.0355804	0.0391369
marA	0.00413153	0.00365533	0.00231869	0.00397351	0.00588914	0.00492896	0.00424066	0.00419275	0.00140475	0	0	0.00845456	0.006312	0.00362215	0.00333734	0.0045276	0.00402633	0.00284843	0.00303763	0.00484313	0.00136872	0.000771677	0.00163275	0.00140584	0.0215154	0.0201563	0.0102733	0.00303394	0.00360031	0.00444928	0.0171321	0.0160954	0.00080802	0.00464296	0.0040725	0.00162667	0.00302209	0.00416617	0.00611609	0.00279592	0.00306479	0.00430974
MCR-4_2	0.0032975	0.00707641	0.0057281	0.00355972	0.00304023	0.00802848	0.00114934	0.00573663	0.00761451	0.0104112	0.00534464	0.0183314	0.0125453	0.00589023	0.0117587	0.00814546	0.00459076	0.00324774	0.0126994	0.0114515	0.00445154	0	0.00139623	0.000963505	0.015565	0.00104056	0.00704088	0	0.00252358	0.00206722	0.00276195	0.00848667	0.00131398	0	0	0.00058783	0.0135002	0.0308943	0.0143662	0.00149116	0	0.000308798
MCR-7.1	0.00777953	0.00934909	0.00880378	0.00744889	0.00355772	0.00693943	0.00245958	0.00705643	0.013195	0.0171435	0.0139482	0.0039867	0.00692904	0.00978688	0.00981048	0.00455521	0.021805	0.0211217	0.0325999	0.0384384	0.0138712	0.000903878	0.00424141	0	0.014213	0.00990652	0.00689062	0.00214596	0.00219531	0.0047907	0.0103988	0.0158473	0.00684917	0.00431738	0.00124162	0.00433841	0.0356046	0.0132375	0.0269021	0.000648655	0.000168564	0.00201472
mdtB	0	0.000449808	0	0.000342835	0	0	0	0	0	0	0	0	0	0	0	0	0	0	0	0	0	0	0	0	0	0.00110237	0	0	0.000445583	0	0	0	0	0	0	0	0.000510791	0	0.000585369	0	0	0
mdtC	0	0	0	0	0	0	0	0	0	0	0.0022875	0	0.00115124	0	0	0	0	0	0	0	0	0	0	0	0	0	0	0	0	0	0	0	0	0	0	0	0	0	0	0	0	0
mdtG	0.0093956	0.00909423	0.00913425	0.00898426	0.00792304	0.0160338	0.00249015	0.0063671	0.014817	0.0140499	0.0160532	0.0225189	0.0258894	0.0320779	0.0159602	0.0146355	0.0534692	0.0356125	0.0261765	0.065223	0.0206523	0.00765162	0.00719339	0.00564845	0.0197814	0.0160614	0.00831281	0.0114443	0.0179049	0.0135743	0.0173714	0.0217134	0.00578567	0.0109051	0.0225038	0.0276819	0.03038	0.00975608	0.0175823	0.0260893	0.0184347	0.0114109
mdtH	0.00160524	0.0017362	0.00120119	0.00154385	0.001036	0.00164149	0.00156661	0.00130323	0	0	0	0	0.00466364	0.00267624	0.00431516	0	0	0	0.0047209	0.00212851	0.0035395	0.000285078	0.00031719	0	0.00223326	0.00212751	0.00239928	0	0	0	0.00439214	0.00378386	0.00119402	0	0.000648487	0	0.00788636	0.00122066	0.0045189	0	0.000268413	0
mdtK	0.00236272	0.00236618	0.00221	0.00108207	0.000804021	0.00134226	0.00192155	0	0.0050922	0.00943516	0	0	0.00953374	0.00328257	0	0	0.00258532	0.00542982	0.00193016	0.003481	0.00744242	0	0.00233432	0	0.00214533	0.00869841	0	0	0.000473725	0	0.00153921	0.000751032	0	0	0	0	0.000543052	0.00299444	0.00184757	0	0	0
mdtM	0	0	0	0	0	0	0	0	0	0	0	0	0	0	0	0	0	0	0	0	0	0	0	0	0	0	0	0	0	0	0	0	0	0	0.000535855	0.000571799	0	0	0	0	0	0.000270831
mel	0.000514333	0.00113453	0.000537502	0	0.000211925	0.000876579	0	0.00066647	0	0	0	0	0	0	0	0	0	0	0.00126051	0.0027213	0.00206869	0	0	0	0.00199866	0.000906675	0.00192187	0	0.000293185	0.000120083	0	0	7.63e-05	0	0	0.000102439	0.00168045	0.00249699	0	0	0	0
mphA	0.0102867	0.00814442	0.00773083	0.0122211	0.00683414	0.00613605	0.00206688	0.00515814	0	0.0152231	0	0.00274714	0.00102548	0.000882709	0	0.010164	0	0.00584048	0	0	0.00933951	0.000752223	0.00209239	0.00259903	0.0191516	0.00842065	0.0192187	0.00147873	0.000918447	0.00433711	0.00248343	0	0.00708885	0.001785	0.000855567	0	0.00173411	0.00322091	0.0019873	0	0	0.00138829
msbA	0.000314761	0	6.85e-05	7.55e-05	0	0.000224294	0.000160547	0.000169376	0.000269786	0	0	0	0	0	0.000252697	0	0	0	0	0	0	0	0	0	0.000114433	8.09e-05	0.000245879	0	0	0	0.000143182	0	3.41e-05	0	0	0	0	0	0.000832708	0	0	4.31e-05
OmpK37	0.0160251	0.0112393	0.0123039	0.0116168	0.0154535	0.005637	0.0112522	0.00475207	0.0066061	0.0106037	0.00386403	0.0044177	0.019789	0.0255508	0.0169057	0.0029919	0	0.00706579	0.010016	0.0430332	0.0159212	0.00148915	0.00235535	0.00243806	0.0214683	0.0156411	0.0165437	0.00356693	0.0132266	0.0150596	0.0214864	0.0237658	0.0305409	0.00294476	0.00588104	0.00848714	0.0146855	0.0100073	0.0101633	0.00574517	0.00284736	0.00235137
oqxA	0.00353826	0.000942317	0.001167	0.00314002	0.00264976	0.000760755	0.00115296	0	0	0.0084789	0.00985993	0.00423364	0	0	0	0	0	0.00149788	0	0.000551446	0	0.00233552	0.00185814	0.00050301	0	0	0	0.00157848	0.00250064	0.00319054	0.000912281	0.00189112	0	0.00396753	0.00673718	0.00759112	0	0	0	0.00763643	0.00504304	0.00256919
oqxB	0.0120442	0.012365	0.00957514	0.010641	0.00836006	0.0125932	0.00757958	0.0178179	0.0224433	0.0106371	0.0047466	0.0217069	0.02686	0.0204289	0.0193092	0.00931374	0.0203854	0.0289368	0.0298756	0.0411026	0.0267062	0.00204087	0.00242463	0.00300305	0.0218354	0.020787	0.0242013	0.00317074	0.00197211	0.00614255	0.0217029	0.0242885	0.0124426	0.00146555	0.00165404	0.00585466	0.0290642	0.0281796	0.0308968	0.00196723	0.00134159	0.000714201
OXA-236	0.0238759	0.0462276	0.0272954	0.0269141	0.0220207	0.0390476	0.00647259	0.0645297	0.0343054	0.0635632	0.0601975	0.0445786	0.0578046	0.0552855	0.108695	0.0131062	0.0906852	0.0548697	0.0910222	0.0658226	0.0695598	0.032979	0.010484	0.0217042	0.0230672	0.0616651	0.0396513	0	0.016365	0.0136119	0.0466624	0.13187	0.0246659	0.044719	0.0605273	0.0458944	0.0760272	0.0707609	0.0964147	0.0142249	0.0267432	0.0260853
OXA-5	0	0	0	0	0	0	0	0	0	0	0	0	0	0	0	0	0	0	0	0	0	0	0	0	0	0	0	0	0	0	0	0	0	0	0	0	0	0	0	0	4.3e-05	0
ramA	0.188372	0.239243	0.227504	0.253781	0.211497	0.373411	0.304446	0.38892	0.285452	0.0955459	0.026561	0.152585	0.22416	0.199718	0.190143	0.452394	0.0398716	0.179263	0.0812855	0.111217	0.251756	0.394217	0.35578	0.379621	0.2859	0.260714	0.36319	0.390431	0.313765	0.297143	0.24581	0.165242	0.239289	0.30469	0.163484	0.155643	0.225641	0.245175	0.232674	0.0923903	0.229215	0.287182
RbpA	0.00203142	0.000915478	0.00154384	0.00183162	0.00188464	0.00129831	0	0.00180383	0.000410455	0	0.00432148	0.0032938	0.000922155	0.00105836	0.00146271	0.0012545	0	0.00175067	0.00373391	0.0112234	0.00159971	0	0.000125438	0.00129843	0.00441589	0.000841358	0.00332092	0	0	0	0.00818845	0.00769572	0.000236097	0	0	0.000725294	0.0050909	0.00579277	0.00506337	0.00138175	0	0.000320854
rsmA	0.000406489	0.000610626	0.000570322	0.000279245	0.000393514	0.00138556	0.000991767	0.00123754	0.00131412	0	0	0.00527274	0.000492064	0.00169423	0.00156101	0.00150616	0	0	0.000498105	0.00179665	0.00352115	0	0	0	0.0014138	0.00134685	0	0	0	0.000297302	0.000397216	0	0.000188972	0	0	0.000507241	0.00124814	0.00231827	0.00143038	0	0	0
sdiA	0.0056907	0.00297068	0.00293203	0.00246739	0.00373402	0.00269281	0.00120761	0.00816524	0.00249873	0	0	0.00271336	0.00430622	0.00830071	0.00426937	0.00139898	0.00285588	0.00799821	0.00607094	0.00755324	0.00781762	0.000690947	0	0.000216586	0.0100758	0.0129143	0.00165201	0	0.00404226	0.00234595	0.00725436	0.00762045	0.000196912	0	0.000914606	0.000551693	0.00355947	0.00902624	0.00797154	0.0012253	0.000699543	0.000555356
sul2	0.00330522	0.00354005	0.00385745	0.00582877	0.00553846	0.0046435	0.00201605	0.0033542	0.00698359	0	0.00816966	0.0044177	0.00758748	0.00808018	0.00691306	0.0035574	0.0161053	0.0148932	0.00704058	0.00577161	0.00321835	0	0.00129013	0.000267086	0.0227676	0.0180551	0.0101807	0.00164457	0.00327301	0.00206722	0.0148019	0.0176518	0.000633313	0.00264692	0.0018257	0.00266833	0.00748455	0.00522665	0.00363829	0.00420113	0.00218914	0.00150188
tet(33)	0.00148249	0.000890796	0	0.00152763	0	0.00252661	0	0.00300892	0.0119817	0	0	0	0.00179459	0.00308948	0.00569311	0.00366203	0	0	0	0.00655247	0.00350232	0	0	0	0.00644525	0.00163735	0	0	0	0	0.00289734	0.00499216	0.00137839	0	0	0	0.00455205	0.00281829	0.0104333	0	0	0
tet(A)	0	0	0.000260479	0	0	0.000474612	0	0.000565211	0	0	0	0	0	0	0	0	0	0	0	0.00307713	0	0.000247278	0	0	0.000484284	0	0	0	0	0	0	0	0	0	0	0	0	0	0	0	0	0
tet(B)	0.0393998	0.0207319	0.0199293	0.0273933	0.0335091	0.00579699	0.0321574	0.00176811	0.00830453	0.00774279	0	0.00271336	0.00191138	0.00133604	0.00325749	0.00226534	0	0.00139003	0.00215785	0.00360584	0.00237419	0.00147837	0.00231786	0.00217146	0.00160288	0.0030079	0	0.00383235	0.00273617	0.00348925	0.000828337	0.00242668	0.000532041	0.00209133	0.00610524	0.0077406	0.00157235	0.00107742	0.00268476	0.0056924	0.00332873	0.00563738
tet(C)	0.000855431	0.000632628	0.000492393	0.0011301	0.00169872	0.00100932	0.000802736	0	0	0.00157663	0	0.00640163	0	0.000274262	0	0.00113781	0.00769522	0.002722	0.000645066	0.00101794	0.000207274	0.000993307	0.0016903	0.000336472	0.00114433	0.000436056	0.000491759	0.000689173	0.00199756	0.000577526	0.000643012	0.000886336	0.000305908	0.00129409	0.00478492	0.00582996	0	0	0.000926197	0.00444574	0.00319083	0.00263123
tet(E)	0.098544	0.0753157	0.0722252	0.10447	0.109984	0.0216325	0.0938868	0.0180992	0.0216612	0.0291358	0.0209392	0.0185315	0.0157015	0.0114708	0.0146551	0.0968376	0.0173717	0.0664241	0.0116346	0.0338738	0.03288	0.109884	0.110456	0.12905	0.047092	0.0333012	0.0345433	0.132873	0.138919	0.144557	0.0617124	0.0493969	0.111703	0.100089	0.110702	0.115148	0.0270922	0.0275627	0.0220431	0.125246	0.168629	0.138606
Tet(X6)	0	3.95e-05	0	0.000157392	0	0	0	0	0.00066783	0	0	0	0.00187208	0.00318987	0.00261617	0.00153085	0	0	0.000506271	0	0	0	0	0	0	0	0	0	0.000398264	0.00033514	0	0	0.00324075	0.000290185	0.000231392	0.00112842	0	0	0	0	0	0
tet(Z)	0.031076	0.0218611	0.0221831	0.0330903	0.0421116	0.0126746	0.0390374	0.00715141	0.0087198	0.132364	0.133788	0.0661646	0.0218391	0.0121248	0.0135039	0.0460509	0.139606	0.100167	0.0226262	0.0272254	0.0114501	0.0533862	0.0425663	0.0647343	0.0110914	0.00682263	0.022123	0.0627478	0.057002	0.0587648	0.0350831	0.0365134	0.0521365	0.0429612	0.106439	0.105257	0.0156339	0.021367	0.0137836	0.130564	0.0771022	0.0527502
tet36	0.0196125	0.0183468	0.0156522	0.016829	0.0157822	0.0152356	0.012619	0.0233902	0.0298573	0.0100272	0.00259944	0.00746992	0.0207269	0.0293873	0.0199735	0.0199884	0.00201316	0.017147	0.0200794	0.0180415	0.0236082	0.014538	0.0137621	0.0100616	0.0168648	0.020029	0.0154044	0.00581283	0.00593137	0.004104	0.0229156	0.0204066	0.0286294	0.00969985	0.00925568	0.00856256	0.0240144	0.0269065	0.0263792	0.00290714	0.0105519	0.0129427
tetA(P)	0.0484208	0.0908049	0.0860665	0.0405807	0.0309864	0.100691	0.0651665	0.102632	0.0126892	0	0.0571876	0.00248496	0.00816295	0.0287447	0.0570725	0.0100953	0.0245606	0.0353378	0.0452179	0.0170851	0.0628516	0.0535802	0.090883	0.0284295	0.0361579	0.066202	0.0836411	0.04854	0.024144	0.00317591	0.0212661	0.0311369	0.00995885	0.0824066	0.0225983	0.00420736	0.0552326	0.035302	0.0204331	0.0391165	0.0359621	0.0551266
tetB(48)	0.00963053	0.00952374	0.00782902	0.010775	0.00796836	0.00550107	0.0101729	0.00239755	0.00811498	0.0103411	0.00510604	0.0145679	0.0046291	0.00226194	0.00922589	0.00213226	0.00748556	0.00757437	0.011455	0.00661881	0.00579726	0.00537963	0.00318897	0.00170073	0.00678714	0.00835498	0.00685682	0.0029211	0.00502605	0.00279687	0.00522774	0.00636843	0.00181438	0.00650782	0.0117539	0.0142691	0.0112966	0.00438915	0.0117085	0.00933751	0.00762385	0.00855119
tetB(P)	0	0.00266526	0.00188587	0.00149251	0.00140218	0.00137448	0.00106016	0.0070563	0.0039744	0	0	0.00261528	0.00443752	0.00336136	0.00175969	0	0.0117891	0	0.00616101	0.00891136	0.00433014	0	0	0.000481752	0.00280497	0.00191965	0.00528066	0	0	0.000589847	0.00157615	0.00231455	0.000426047	0	0	0	0.00578578	0.00383288	0.00331527	0	0	0
tetM	0.0190874	0.012338	0.0120769	0.016514	0.0288782	0.00138269	0.0159091	0	0.00189477	0.0442827	0.0305939	0	0	0	0	0.00175365	0	0.00489448	0.00138896	0	0	0.00452923	0.00490386	0.00261414	0.000617292	0.000647324	0	0.00454795	0.00455951	0.00508323	0.00152154	0.00346036	0.000526949	0.00429992	0.0169005	0.0222155	0.00103341	0.00247654	0.000993651	0.0222865	0.0129181	0.00878535

## Sheet: Table 6
MGE	GB2009HLHL01	GB2009HLHL02	GB2009HLHL03	GB2009HLHL04	GB2009HLHL05	GB2009HLHL06	GB2009HLHL07	GB2009HLHL08	GB2009HLHL09	GB2009HLHL10	GB2009HLHL11	GB2009HLHL12	GB2009HLHL13	GB2009HLHL14	GB2009HLHL15	GB2009HLHL16	GB2009HLHL17	GB2009HLHL18	GB2009HLHL25	GB2009HLHL26	GB2009HLHL27	GB2009HLHL28	GB2009HLHL29	GB2009HLHL30	GB2009HLHL31	GB2009HLHL32	GB2009HLHL33	GB2009HLHL34	GB2009HLHL35	GB2009HLHL36	GB2009HLHL37	GB2009HLHL38	GB2009HLHL39	GB2009HLHL40	GB2009HLHL41	GB2009HLHL42	GB2009HLHL43	GB2009HLHL44	GB2009HLHL45	GB2009HLHL46	GB2009HLHL47	GB2009HLHL48
Int-Tn916	0	0	0	68.8613	0	484.408	0	0	0	0	0	0	0	0	0	0	0	0	0	0	0	0	0	0	0	0	0	0	0	0	129.574	0	0	0	0	0	0	0	0	0	0	0
int2	229.786	469.432	406.643	43.446	0	0	0	0	0	0	0	0	0	0	0	0	0	0	0	0	0	0	0	0	0	64.0933	0	0	0	0	0	0	0	0	0	0	99.4575	0	0	0	0	0
int3	0	0	0	0	0	0	0	0	0	0	0	0	0	0	0	0	0	0	0	0	0	0	0	0	0	0	0	0	0	0	0	191.936	0	0	0	0	0	0	0	0	0	0
intI1	217222	143642	171592	199647	205371	68923.7	179065	34229.7	51831.6	101872	36950.1	120327	38960.8	46399.1	48261.6	168596	45614.2	94091.3	32841.7	35944.4	31460.2	147618	123701	146110	40016.2	45469.6	43074.2	122964	165435	130846	72933.9	54829.8	116936	137059	165206	150262	36063.3	81582.6	41151.8	140210	150305	160031
IS621	1453.72	1726.47	1990.41	1744.6	830.543	3999.26	828.739	2595.68	5958.19	2900.68	4103.96	3702.76	3537.43	4139.29	5524.48	1468.84	2802.8	1059.78	3500.79	5080.65	6486.14	157.401	166.292	435.019	2575.38	2459.31	1803.82	291.264	379.721	269.333	2407.34	3302.4	1305.7	514.061	135.711	520.72	6212.52	4655.16	6317.79	154.775	239.051	169.827
IS91	95538.3	89643.1	101231	101871	108225	79691.6	94361.5	60178.6	74987.5	51585.9	68805.2	69551.2	151184	158838	156381	33010	46893.6	52755.1	70059.6	191111	158105	28775.5	29305.4	24456.6	139168	133422	116296	53332	71639.9	89581.2	149382	136117	188166	47703.6	47944.9	57344.5	97731.1	107432	105921	39675.9	56910.6	43159.5
istB	0	0	0	0	0	0	0	0	0	0	0	0	657.175	0	1678.22	0	0	0	0	0	0	0	0	0	0	0	0	0	0	0	731.832	0	0	0	0	0	0	0	0	0	0	0
qacEdelta	76450.1	61327.5	63892.6	86832.6	95504.5	36920.7	110473	26716.5	74880.1	263524	315660	185440	78542.5	62601.8	50979.4	131953	254283	184709	55544.7	92432.9	30402.4	98981.2	78783	91750.4	23457.2	15200.9	43008.5	98715.6	102152	105131	64214	103790	106142	71519.3	201488	214661	46749.9	70045.2	48445.6	228635	150826	93696.9
Tn916-orf13	53.7818	40.9618	329.137	21.1558	17.4316	150.508	0	113.316	0	0	0	538.817	0	0	659.458	80.1535	0	0	0	147.865	0	0	0	0	0	0	0	0	0	0	119.424	62.1411	26.8871	0	0	0	193.721	272.173	0	0	0	0
Tn916-orf14	0	0	0	66.9643	0	0	0	0	0	0	0	0	0	0	141.22	60.0759	0	0	386.981	0	311.491	0	0	0	73.9181	0	0	0	0	0	89.5097	139.726	40.3044	0	0	53.2439	0	67.9989	0	0	0	0
Tn916-orf15	53.7818	20.4809	0	0	139.452	150.508	0	0	0	0	0	0	0	0	1318.92	0	0	0	0	0	0	0	0	0	98.6219	124.84	0	0	0	0	179.136	310.706	26.8871	0	0	0	678.025	181.449	116.867	0	0	0
Tn916-orf16	0	102.405	65.8273	42.3116	69.7262	150.508	0	0	527.244	0	0	0	0	173.752	0	0	0	0	103.262	295.73	133.564	98.1631	0	0	0	0	0	0	0	0	298.561	62.1411	0	0	0	0	0	0	0	0	0	0
Tn916-orf17	0	0	0	0	0	0	0	0	0	0	0	0	0	0	0	0	0	0	0	136.135	0	0	0	0	0	0	213.234	0	0	0	0	343.27	0	0	0	0	0	0	0	0	0	0
Tn916-orf18	114.119	0	0	44.8902	0	0	0	480.885	0	0	0	0	0	0	399.798	0	0	0	438.221	156.876	0	0	0	0	0	264.895	245.721	0	0	0	126.702	131.856	0	0	0	0	205.527	1347.55	0	0	0	0
Tn916-orf19	0	184.569	0	0	0	0	0	0	0	0	0	0	0	0	0	0	0	0	0	0	0	0	0	0	0	0	0	0	0	0	0	0	0	0	0	0	0	0	0	0	0	0
Tn916-orf20	0	0	164.568	42.3116	34.8631	150.508	0	226.631	0	0	0	0	214.483	0	565.25	0	0	0	103.262	0	0	0	0	0	0	0	0	0	0	0	179.136	62.1411	53.7742	0	118.49	0	290.582	0	0	0	0	0
Tn916-orf5	0	0	0	0	116.109	0	0	0	0	0	0	0	0	0	0	0	0	0	0	984.909	444.825	0	0	0	0	0	0	0	0	0	795.469	413.914	0	0	0	0	0	604.303	0	0	0	0
Tn916-orf6	0	0	0	0	0	0	0	0	0	0	0	0	0	0	0	1180.72	0	0	0	0	0	0	0	0	0	0	0	0	0	0	0	0	0	0	0	1046.45	0	0	0	0	0	0
Tn916-orf7	0	0	0	56.6621	0	0	0	0	0	0	0	0	0	0	0	0	0	0	553.139	0	0	0	0	0	0	0	0	0	0	0	159.928	332.868	0	0	0	0	259.424	0	0	0	0	0
Tn916-orf8	0	0	268.211	0	0	0	0	0	1432.16	0	0	0	0	0	0	0	0	0	841.477	0	0	0	0	0	0	0	0	0	0	0	0	506.384	0	0	0	0	0	0	0	0	0	0
Tn916-orf9	0	0	116.184	0	0	0	0	0	0	0	0	0	0	0	0	0	0	0	0	0	235.737	0	0	0	0	0	0	0	0	0	0	219.355	0	0	0	0	0	0	0	0	0	0
tniA	70903.9	62960.5	77530.5	89289.2	88007.8	50897.8	74896.3	51819.1	6545.94	8918.72	4559.57	8108.31	14068.8	6905.8	3390.32	144231	2604.85	8495.63	3292.02	9359.64	35863.5	161467	200357	198629	59821.4	48401.3	52580.4	166683	193395	172417	42136.7	9269.5	89149.4	154952	32427.3	24868.8	18269.3	28150.1	15420	15053.6	123651	191863
tniB	63015.9	57079	48775.4	63820	73704	36796.1	57933.1	31221.5	3522.27	3133.03	0	1490.01	3334.12	7069.91	3189.43	68315	650.691	9796.59	6372.41	3937.51	14963	69038.4	80256.1	79007.2	25962	23650.4	19176.1	66100.6	84788.4	85529.3	29181.9	20763.8	64795.6	75404.9	22080.1	17679.9	6778.02	10504.8	5892.09	18848.2	72312.5	89128.8
tnpA	427683	511956	479721	379652	373080	577028	400901	626540	763934	528172	557565	571809	673055	684291	697172	339890	629368	620976	801829	630720	694014	414788	357566	326903	659748	676362	619248	325767	272944	333008	598025	637256	382199	426755	494254	500003	751984	663212	744125	518106	394520	353087
tnpA-1	21737.8	48583	34710.6	47510.4	30682.7	131536	54183.3	150805	666.45	0	0	3026.06	884.266	0	1058.17	69835.5	0	2098.3	1269.75	658.515	7037.77	37187.4	98839.3	94512.2	28527	32136.3	86188	133911	76942.9	36796.9	5308.01	487.365	9152.52	50834.2	0	1171.5	4886.29	1152.11	792.211	0	3068.02	33311.7
tnpA1	1828.58	2498.67	1777.34	2490.62	2528.69	2558.63	4674.87	4645.94	8260.15	1407	959.785	5944.23	5791.04	8513.85	3014.66	1255.5	7294.37	8757.34	4130.49	4288.08	2738.05	564.438	635.209	582.676	11686.7	10798.6	6600.79	2235.34	414.421	947.157	8538.83	13111.8	833.501	957.065	947.921	1491.8	7651.99	5443.46	4557.8	2055.18	260.897	485.664
tnpA1-IS981	0	0	0	0	0	0	0	0	0	0	0	0	0	0	0	0	0	0	0	0	0	0	0	0	0	771.187	0	0	0	0	0	0	0	0	0	0	0	0	0	0	0	0
tnpA1B1-IS1068	0	0	0	0	0	0	0	0	0	0	1012.67	0	0	0	0	0	0	0	0	0	0	0	0	0	0	0	0	0	0	0	0	0	0	0	0	0	0	0	0	0	0	0
tnpA2	22738.1	17013.1	15941.8	24609.7	19771.4	5442.5	22297.3	5482.69	2864.32	36974.1	7821.23	26584.6	10268.4	6151.41	9020.44	34497.1	0	10603.5	8329.91	4744.46	4795.77	39129.1	27984.3	33717.6	5525.18	6994.01	5544.08	25642.7	26095.7	38741.3	18581.7	11900	30893.3	32977.9	31894	26701.1	11593	15294.4	13273.2	35258.7	46639.8	34186.7
tnpA3	977.286	1749.18	721.791	1832.21	1200.23	3777.11	385.365	4943.65	4590.01	1513.71	2562.57	3478.09	12359.3	7855.73	11435.3	2569.73	2580.07	3084.21	9664.09	20001.9	12248.5	1315.25	1683.63	2632.85	3341.38	3441.75	5207.7	4357.35	3993.58	4948.12	5777.53	5662.77	2444.27	773.327	1292.35	1684.21	7580.88	5925.57	7919.07	995.656	557.885	369.317
tnpA4	0	662.889	0	0	376.129	0	0	0	0	0	0	0	0	0	0	783.799	0	0	0	0	0	529.528	244.753	703.436	0	0	0	0	406.462	352.366	0	0	0	0	0	0	0	0	0	0	0	0
tnpAIS5	0	0	0	0	0	0	0	0	0	0	0	0	0	756.217	0	1146.22	1170.4	821.872	0	0	290.653	0	0	0	0	0	0	0	0	142.148	0	0	0	0	0	0	0	0	0	0	0	0
Xis-Tn916	0	0	376.296	0	199.292	0	0	0	0	0	0	0	0	0	0	0	0	0	0	0	0	0	0	0	0	0	0	0	0	0	0	0	0	0	0	0	0	0	0	0	0	0

## Sheet: Table 7
Gene	Function
accA	Synthesis
accB	Synthesis
accC	Synthesis
accD	Synthesis
dgkA	Synthesis
fabA	Synthesis
fabB	Synthesis
fabD	Synthesis
fabF	Synthesis
fabG	Synthesis
fabH	Synthesis
fabI	Synthesis
fabZ	Synthesis
fadA	Synthesis
fadB	Synthesis
fadD	Degradation
fadE	Degradation
fadL	Degradation
plsB	Degradation
plsC	Degradation
plsX	Degradation
